# Supplementary material for: Hypertension testing and treatment in Uganda and Kenya through the SEARCH study: An implementation fidelity and outcome evaluation
Source: PLoS One. 2020 Jan 15;15(1):e0222801. doi: 10.1371/journal.pone.0222801 (PMC6961918; doi:10.1371/journal.pone.0222801)
Supplement: S1 Dataset — (XLSX) [file pone.0222801.s003.xlsx]

## Sheet: Sheet1
community_name	education	highbp	medhtn	glucose	bpm1	bpm2	bpm3	hbp	height	weight	age	dateapp	gender	ncdtx	nocurrentm	ncdadhere1	ncdadhere2	ncdadhere3	bp	scriptm1	scriptm2	scriptm3	scriptm4	noscriptm	bpmsys1	bpmdias1	bpmsys2	bpmdias2	bpmsys3	bpmdias3	ID_deidentified
Kameke	1	1	0	5.2	118/72			0	159.7	73	35		Female												118	72					60943
Kadama	0	0	-9	5.5	134/83			0	155.7	56	44		Female												134	83					65538
Rwashamire	0	0	-9	4.6	113/62			0	148.5	50	65		Female												113	62					8098
Nsiinze	0	0	-9	7.2	134/53			0	158.5	53	82		Female												134	53					34504
Kisegi	2	0	-9		116/59				166.3	60	22		Male												116	59					76052
Bugamba	1	0	-9	5.1	96/59			0	170	58	20		Male												96	59					16833
Kadama	1	1	1	6.6	138/89			0	179.7	85	39		Male												138	89					65543
Kadama	3	0	-9	5.1	139/86			0	140.3	54	21		Female												139	86					65532
Nyamrisra	0	0	-9		139/64				148.6	51	70		Female												139	64					67871
Nyatoto	1	0	-9		126/69				165.7	90	41		Female												126	69					67643
Kameke	1	1	0	4.5	113/77				164.5	55	38		Female												113	77					59983
Kitare	1	0	-9								19		Female																		70218
Kadama	3	0	-9	4.1	135/78			0	179.3	72	23		Male												135	78					65544
Nyatoto	2	0	-9		119/70				175.5	70	30		Female												119	70					67142
Rugazi	2	0	-9	5.2	119/64			0	150	50	27		Female												119	64					1379
Bware	1	0	-9		129/68				173.5	57	54		Male												129	68					85640
Ogongo	1	0	-9		112/74				164	68	38		Female												112	74					73851
Bugono	1	0	-9	4.6	102/62			0	146.3	45	61		Female												102	62					48089
Kisegi	6	0	-9		109/66				166.9	59.5	49		Female												109	66					76684
Bugono	1	0	-9	5.1	122/78				154.3	47	55		Male												122	78					47804
Magunga	7	0	-9		123/62				174	60	24		Male												123	62					79923
Bugamba	1	0	-9	5.6	136/61			0	154.8	62	22		Male												136	61					19268
Mitooma	2	0	-9	9.6	120/71			0	167	51	51		Male	3		2	2	2	139/095	300	304	305		0	120	71					3375
Kadama	8	0	-9	15.3	120/84			0	160.9	50	21		Female	2		2	2	2	118/78	304				0	120	84					64834
Kitwe	2	0	-9	5.1	136/72			0	175	61	42		Male												136	72					21701
Mitooma	1	0	-9		125/83			0	160	51	58		Female	1		2	2	2						0	125	83					3990
Nsiinze	0	0	-9	5.6	94/63			0	165.5	66	27		Female												94	63					33083
Ongo	1	0	-9		133/82				182.5	88	27		Male												133	82					87800
Kiyeyi	1	0	-9	4.9	117/85			0	156.3	54	32		Female												117	85					59420
Kitwe	1	0	-9	6.7	132/85			0	161	54	42		Male												132	85					20387
Ruhoko	1	0	-9	4.9	121/83			0	164	55	41		Male												121	83					11011
Nyamuyanja	4	0		3.1	139/87			0	159.4	80	24		Female												139	87					29556
Nyamrisra	1	0	-9		107/57				181.5	63	45	2013-10-15	Male												107	57					67868
Nankoma	1	0	-9	5.2	94/69			0			25		Female												94	69					35508
Nsiika	1	0	-9	4.9	124/77			0	151.1	42	29		Female												124	77					13163
Kamuge	0	0	-9	7.1	114/70			0	150.6	51	26		Female												114	70					44801
Bugamba	0	0	-9	4.8	129/63			0	156.2	51	35		Female												129	63					18284
Nsiika	2	0	-9	6.3	106/86			0	164	72	40		Female												106	86					13284
Kiyeyi	0	0	-9	4.6	117/72			0	151.4	40	34		Female												117	72					58470
Nsiinze	1	0	-9	5.7	118/86			0	161.3	90	40		Female												118	86					34726
Nsiika	0	0	-9	3.9	130/73			0	156.8	55	62		Female												130	73					12657
Tom Mboya	6	0	-9		112/72				163.7	70.5	34		Female												112	72					80211
Muyembe	1	0	-9	4.9	138/72			0	144.1	36	87		Female												138	72					48879
Sibuoche	1	0	-9		120/55				162.2	50	41		Female												120	55					93718
Othoro	1	0	-9		113/55				163	70	19		Male												113	55					89449
Ongo	1	0	-9		133/75				177	67	35		Male												133	75					86742
Ongo	2	0	-9		095/79				170.4	58	34		Male												95	79					87037
Kamuge	1	0	-9	4.7	126/80			0	156.2	55	19		Female												126	80					42623
Ongo	3	0	-9		124/71				166.6	56	23		Male												124	71					87512
Nyatoto	3	0	-9		104/66				164	55	24		Female												104	66					66404
Kadama	3	0	-9	4.9	123/70			0	159.2	50	18		Female												123	70					65500
Kadama	2	0	-9	4.7	124/86			0	169.8	60	20		Male												124	86					65499
Kadama	0	0	-9	7.1	117/67			0	168.1	55	51		Female												117	67					65498
Kameke	1	0	-9	4.3	123/78			0	176	49	39		Male												123	78					61195
Merikit	1	0	-9	-6	116/75			0	166.2	53	18		Female												116	75					53617
Kisegi	1	0	-9		114/85				156	54	23		Female												114	85					77393
Nsiika	1	0	-9	14.9	132/61			0	163	56	26	2013-06-18	Male												132	61					13484
Nsiika	7	0	-9	6.2	124/83			0	145.8	46	25		Female												124	83					12869
Kamuge	1	0	-9	6.9	130/78			0	169.5	66	18		Male												130	78					42369
Nankoma	4	0	-9	4.3	114/75			0	156.4	74	23		Female												114	75					37360
Kazo	1	0	-9	4.4	111/64			0	157	44	21		Female												111	64					28497
Kitare	2	0	-9		112/62				173	62	32	2013-12-11	Female												112	62					70220
Bugono	3	0	-9	5.1	115/74			0	150.7	48	18		Female												115	74					47814
Nyamuyanja	1	0		3.8	107/79			0	152.3	40	21		Female												107	79					30149
Bware	6	0	-9		125/71				157.6	62	21		Female												125	71					84018
Nankoma	1	0	-9	6.7	130/70			0	180.1	78	50	2013-12-18	Male												130	70					37973
Rwashamire	4	0	-9	5.8	139/81			0	177	61	24		Male												139	81					8017
Kameke	1	1	0	4.6	114/77			0	163	56	39		Female												114	77					59527
Kiyunga	1	0	-9	6.8	127/78			0	155.3	56	67	2014-01-07	Female												127	78					40820
Tom Mboya	2	0	-9		118/73				152	56	24		Female												118	73					80769
Nyatoto	1	0	-9								56		Male																		65732
Merikit	1	0	-9		131/79			0	166.8	45	66		Female	1	1				111/68					1	131	79					53567
Nyamuyanja	1	0		7.6	135/77			0	170	55	51		Male												135	77					30090
Nankoma	0	0	-9	4.4	123/86			0	159	55	41	2013-11-19	Female	2		1	1	1	117/79	308	304			0	123	86					37221
Nyatoto	1	1	0		102/64				156.5	50	27		Female												102	64					66324
Kiyeyi	0	0	-9	3.8	122/58			0	156.2	50	39		Female												122	58					57042
Nsiika	1	0	-9	7.1	128/60			0	165.4	52	36		Male												128	60					14140
Kadama	0	0	-9	5					63	7	35		Female																		63184
Sibuoche	0	0	-9								26		Female																		93738
Kadama	2	0	-9	5.1	109/70			0	167.2	60	24		Female												109	70					65490
Kiyunga	3	0	-9	4.4	111/61			0	157.2	54	19		Male												111	61					41620
Kiyunga	2	0	-9	6.1	138/87			0	167.3	63	53		Male												138	87					41448
Nyamrisra	9	0	-9		99/53				169.8	50	38	2013-10-01	Male												99	53					68714
Rwashamire	3	0	-9	4.4	113/74			0	157	47	33	2014-01-14	Female												113	74					8531
Kiyeyi	1	0	-9	4.7	114/69			0	158	60	32		Female												114	69					58867
Kiyunga	3	0	-9	4.2	126/63			0	171.5	54	19		Male												126	63					39847
Kadama	1	0	-9	6.4	122/82			0	155	41	25		Female												122	82					65411
Kameke	1	0	-9	5.7	138/74			0	156.5	47	86		Male												138	74					61261
Nsiika	0	0	-9	4.1	123/71			0	158.5	54	40		Male												123	71					12563
Merikit	0	0	-9						169.5	70	50	2014-06-10	Female	1	1	2	2	2	198/114	300	302			0							53585
Ruhoko	0	0	-9	4.7	127/80			0	152	46	31		Female												127	80					10850
Bugono	1	0	-9	8.2	98/65			0	155.8	45	32		Female												98	65					46768
Kadama	1	0	-9	6.7	126/78			0	165.3	46	24		Female												126	78					65477
Rwashamire	1	0	-9	4.6	114/68			0	156	44	33		Female												114	68					7800
Kitare	2	0	-9		103/53				158.6	59	24	2013-12-17	Female												103	53					71308
Kiyeyi	1	0	-9	5.1	133/83			0	163.2	50	19		Female												133	83					56115
Kadama	1	0	-9	4.7	111/80			0	155.6	57	34		Female												111	80					65580
Ogongo	2	0	-9		112/67				168.5	60	33		Female												112	67					74001
Kadama	3	0	-9	6.2	125/72			0	152.3	60	21		Female												125	72					65584
Nyamrisra	1	0	-9		112/66				159.4	54	18		Female												112	66					68962
Mitooma	2	1	1		138/81			0	160	61	51		Female	1		1	1	1						0	138	81					5637
Ruhoko	7	0	-9	6	119/63			0	141.2	40	30		Female												119	63					10626
Rugazi	2	0	-9	4.9	129/65			0	171	55	55		Male												129	65					939
Nankoma	1	0	-9	6.5	138/86			0	163.6	63	28		Female												138	86					37641
Ruhoko	1	0	-9	5	122/82			0	155	61	26		Female												122	82					11043
Rwashamire	0	0	-9	4.7	129/81			0	151	40	35		Female												129	81					8007
Bware	1	0	-9		102/72				163	55	60		Female												102	72					84979
Mitooma	3	0	-9	4.9	137/69			0	162	66	39	2013-08-28	Male												137	69					4753
Sibuoche	1	0	-9		133/69				164.5	59	46		Female												133	69					92927
Mitooma	1	0	-9	11	113/70			0	167	73	30		Female												113	70					6000
Nyatoto	0	0	-9		129/74				154.5	81	54		Female												129	74					66384
Kadama	0	0	-9	5.9	137/81			0	163.5	46	41		Male												137	81					65458
Kadama	1	0	-9	6.6	106/74			0	146.6	44	43		Female												106	74					65457
Kameke	1	0	-9		120/77				98	30	30		Female												120	77					60273
Kamuge	1	0	-9	5.2					94.5	15	29		Female																		42120
Ogongo	1	0	-9		115/49				160	51	55		Male												115	49					72530
Bugono	0	0	-9	9.9	109/79			0	156.7	54	71		Female												109	79					45707
Kadama	0	0	-9	6.4	131/82			0	158.5	51	37		Female												131	82					65590
Nyatoto	1	0	-9		129/77				183.1	67	20		Male												129	77					67103
Kazo	1	0	-9		136/69			0	169	67	50		Male	2		1	1	1						0	136	69					27013
Kameke	2	0	-9	5.2	130/77			0	167.2	53	20		Female												130	77					61605
Kiyunga	1	0	-9	4.8	123/81			0	158	72	25		Female												123	81					38887
Muyembe	3	0	-9	4.7	115/89			0	163	69	25		Female												115	89					48799
Kitare	1	0	-9		115/79				148	63	26		Female												115	79					69937
Nyamuyanja	2	0		5.1	138/79			0	154.6	53	21		Female												138	79					31139
Magunga	2	0	-9		116/60				172.5	62	35		Female												116	60					78399
Nyamuyanja	2	0		5.4	132/73			0	170	65	62		Male												132	73					29458
Kadama	1	1	0	5.6	111/74			0	174	75	44		Male												111	74					65227
Nsiinze	1	0	-9	6	123/73			0	180.2	79	30		Male												123	73					33764
Kiyeyi	1	0	-9	5.4	130/50			0	181.8	71	25		Male												130	50					56529
Rwashamire	2	0	-9	6.7	139/80			0	176.6	70	25		Male												139	80					8383
Kadama	0	1	1	6.5	136/88			0	155.1	50	58		Female												136	88					65450
Magunga	1	0	-9		125/64				150	48	47		Female												125	64					78897
Kitwe	0	0	-9	4.9	126/73			0	145	52	40		Female												126	73					21814
Kitwe	1	0	-9	3.7	132/78			0	159	46	32		Male												132	78					19487
Ruhoko	1	0	-9	4.3	131/79			0	160	55	23		Male												131	79					8647
Kadama	2	0	-9	9.2	135/78			0	159.3	60	35		Female												135	78					65445
Sibuoche	1	0	-9		123/81				169.8	45	34		Female												123	81					93981
Kitare	0	0	-9		120/77				169.3	60	51	2014-01-29	Female												120	77					71847
Kameke	1	0	-9	5.5	112/65			0	174	49	23		Male												112	65					60636
Rwashamire	4	0	-9	5.4	106/66			0	156	45	23		Female												106	66					7372
Ruhoko	3	0	-9	7	132/79			0	161	53	33		Male												132	79					9752
Kadama	0	0	-9	4.3	124/80				154	55	51	2014-08-21	Female												124	80					65592
Bware	1	0	-9		130/81				155.2	56	26		Female												130	81					84930
Bware	6	0	-9		117/69				171	83	42		Female												117	69					85167
Nyamrisra	1	0	-9		133/74				176.7	64	20		Male												133	74					68101
Kadama	1	0	-9	5.2	128/81			0	162.1	54	27		Female												128	81					65435
Kameke	1	-7	-9	5.7							38		Female																		62154
Kameke	2	1	0		118/77			0	168	49	68		Male	1	1	1	1	1	134/78					1	118	77					60583
Kameke	2	0	-9	6.6	102/62			0	154	47	20		Female												102	62					61636
Nsiika	1	0	-9	3.7	112/74			0	160.5	50	27		Female												112	74					13686
Ongo	1	0	-9		100/44				165.5	64	24		Female												100	44					88390
Sibuoche	1	0	-9		111/67				159.4	57	52	2014-06-30	Female												111	67					93501
Kisegi	1	0	-9		140/68				172.2	71	19		Male												140	68					77092
Tom Mboya	1	0	-9		118/69				156.5	46	30		Female												118	69					80290
Merikit	1	0	-9	4.8	119/62			0	163.5	41	21		Female												119	62					53433
Ruhoko	1	0	-9	4.7	134/69			0	169	62	20		Male												134	69					11459
Kamuge	0	0	-9	12.4	131/74			0	157.5	75	40		Female	3		1	1	1	135/095	304				0	131	74					43431
Kadama	1	0	-9	5.1	115/61			0	157.2	45	19		Female												115	61					65423
Kitwe	1	0	-9	4.3	108/59			0	161	58	33		Female												108	59					21459
Kadama	1	0	-9	6.9	117/78			0	151.8	84	35		Female												117	78					64968
Ruhoko	1	0	-9	4.1	137/85			0	162	50	22		Male												137	85					9417
Kadama	1	0	-9	5.9	109/60			0	163.5	46	20		Female												109	60					65419
Bware	6	0	-9		129/63				160	53	21		Female												129	63					84470
Ongo	1	0	-9		115/60				156.9	51	28		Female												115	60					86489
Rubaare	7	0	-9	4.8	128/65			0	151	57	29		Female												128	65					22862
Ongo	1	0	-9		120/84				162.4	54	48		Female												120	84					88060
Bugono	4	0	-9		137/78			0	172.8	65	30		Male												137	78					46966
Kiyeyi	1	0	-9	3.9	105/55			0	153.4	47	31		Female												105	55					58890
Kadama	0	0	-9	8.3	137/70			0	155.5	50	53		Female												137	70					65413
Merikit	1	0	-9	6	126/58			0	169	55	25		Male												126	58					53097
Kamuge	1	0	-9	15.3	75/56			0	154.3	35	40	2014-01-27	Female	2		1	1	1	091/079	304				0	75	56					41988
Mitooma	8	0	-9	4.2	108/66			0	163	53	24		Female												108	66					5865
Tom Mboya	1	0	-9		120/71				163	58	30		Female												120	71					81225
Kiyeyi	1	0	-9	5.4					149	33	19		Male																		58078
Rugazi	2	0	-9	5.4	124/59			0	164.6	55	21		Male												124	59					87
Kadama	1	0	-9	8.4	136/71			0	181.5	59	72		Male												136	71					65405
Othoro	1	0	-9		109/58				170	55	18		Male												109	58					89714
Nyamuyanja	7	0		4.3	119/66			0	155	54	33		Male												119	66					31803
Kameke	0	0	-9	4.2	133/66			0	162.5	55	47		Female												133	66					62240
Kazo	2	0	-9	4.5	105/69			0	159	60	31	2014-06-17	Female												105	69					27922
Kitwe	1	0	-9	6.7	117/63			0	146.8	46	21		Female												117	63					21391
Kameke	3	0	-9	7.4	115/66			0	165	71	20		Female												115	66					60806
Kadama	0	0	-9	4.8	119/78			0	142.1	64	21		Female												119	78					65397
Nyatoto	1	0	-9		135/67				158.4	64	58		Female												135	67					67165
Mitooma	2	0	-9	3.8	135/71			0	165	58.5	32		Male												135	71					3109
Nyamrisra	1	0	-9		99/63				161	58	25		Female												99	63					67875
Mitooma	1	0	-9	8.6	133/72			0	155	48	39		Female												133	72					4951
Othoro	1	0	-9		114/64				166	92	38		Female												114	64					89089
Nyamrisra	1	0	-9		122/62				156.4	60	29		Male												122	62					68886
Kadama	7	0	-9	6.3	106/80			0	159.6	51	31		Female												106	80					65604
Othoro	0	0	-9		131/72				168.4	56	55	2014-05-05	Male												131	72					90325
Bugamba	1	0	-9	4	138/65			0	162.2	44	25		Female												138	65					15649
Bware	1	0	-9		133/69				166.7	65	54		Male												133	69					84233
Kiyunga	2	0	-9	4.8	123/75			0	157.8	63	32		Male												123	75					39028
Mitooma	1	0	-9	4.7	137/80			0	157.2	60	40		Female												137	80					3518
Kiyeyi	2	0	-9	5.3	110/70			0	151.9	41	19		Female												110	70					57743
Bugamba	1	0	-9	3.9	119/67			0	147.2	43	54		Female												119	67					15495
Nankoma	1	0	-9	5.4	124/78			0	168.7	70	21		Female												124	78					37456
Kadama	1	0	-9	6.9	122/74			0	161.5	65	30		Male												122	74					65381
Kadama	3	0	-9	5.7	135/77			0	174.3	65	35		Male												135	77					64027
Kadama	0	0	-9	6.8	130/79			0	167.4	62	42		Male												130	79					65379
Bugono	2	1	0	5.9	114/63			0	158	58	23		Female												114	63					47596
Kazo	0	0	-9	4.9	135/83			0	160	74	54		Female												135	83					26944
Kitare	1	0	-9		93/48				155.3	47	35		Female												93	48					72138
Nankoma	0	0	-9	5.3	109/52			0	165.6	60	27		Female												109	52					36681
Kameke	4	0	-9	4.2	115/63			0	160	51	27		Female												115	63					62365
Muyembe	2	0	-9	5.1	138/89			0	147.4	46	31		Female												138	89					48707
Kitare	1	0	-9		119/65				167.5	62	38	2013-12-04	Male												119	65					72111
Kazo	0	0	-9	5.8	135/79			0	157.2	45	65		Female												135	79					27938
Ogongo	1	0	-9		102/55				175	70	52	2013-11-12	Female												102	55					73905
Kadama	2	0	-9	6.8	115/73			0	143.5	54	27		Female												115	73					65369
Rubaare	1	0	-9	8	129/84			0	160	65	30		Female												129	84					23216
Kadama	1	0	-9	7.3	120/74			0	157.4	55	28		Female												120	74					65367
Bugono	1	0	-9	4.5	123/72			0	172.7	74	21		Male												123	72					46795
Nsiika	0	0	-9	4.9	132/76			0	160	55	50		Female												132	76					14321
Nsiinze	0	0	-9		118/81			0	175.4	68	33		Female												118	81					33772
Nankoma	1	0	-9	4.8	122/82			0	154.8	62	19		Male												122	82					35349
Kitare	6	0	-9		135/75				158	48	30		Female												135	75					72216
Rubaare	0	0	-9	5	107/59			0	154.3	50	29		Female												107	59					23979
Magunga	7	0	-9		120/69				169.4	52	27		Male												120	69					78706
Nyamrisra	1	0	-9		120/71				158.6	52	61		Female												120	71					67878
Kadama	0	0	-9	5.3	127/82			0	181.3	80	35		Male												127	82					65613
Kiyunga	1	0	-9	5.1	130/81			0	164.3	63	33		Male												130	81					39293
Kazo	2	0	-9	5.2	137/68			0	160.3	48	25		Female												137	68					25742
Rubaare	1	0	-9	4.5	117/67			0	180	78	42		Male												117	67					22923
Kadama	1	0	-9	6.2	122/88			0	154	55	18		Female												122	88					65354
Bugono	0	0	-9	5.4							23		Female																		46354
Kadama	1	0	-9	5.4	132/81			0	148	51	22		Male												132	81					65352
Bugono	5	0	-9	4.8	134/66			0	174.6	55	24		Male												134	66					45955
Kazo	1	0	-9	4.9	120/65			0	153	44	22		Female												120	65					26267
Mitooma	3	0	-9	6.6	130/81			0	160.5	53	27		Female												130	81					4070
Bware	2	0	-9		128/56				160.5	69	55		Female												128	56					84802
Rugazi	2	0	-9	5.3	129/78			0	178	52	38		Male												129	78					2503
Kameke	1	0	-9	5.2	119/59			0	152.5	41	18		Female												119	59					62183
Kamuge	1	0	-9	5.9	114/70			0	160.3	52	41		Female												114	70					44913
Merikit	2	0	-9	5.3	128/87			0	160.2	40	43		Male												128	87					52682
Bugamba	1	0	-9	5.1	132/81			0	156	55	54		Female												132	81					18357
Merikit	2	0	-9	4.7	130/68			0	161.3	44	62		Female												130	68					53600
Kiyeyi	1	0	-9	6.3	124/70			0	150.2	54	38		Female												124	70					57473
Nyatoto	1	0	-9		107/66				171.5	58	37		Male												107	66					65718
Nsiinze	2	0	-9	5.4	123/66			0	169.6	59	48		Male												123	66					32888
Kadama	1	0	-9	6.7	136/67			0	166.5	55	24		Male												136	67					65338
Nyatoto	6	0	-9		90/56				156.6	46	24		Female												90	56					67806
Othoro	1	0	-9		108/68				164.6	59	32		Female												108	68					90261
Mitooma	7	0	-9		126/85			0	150	41	18		Female	2		1	1	1						0	126	85					4518
Kadama	0	0	-9	27.8	107/67			0	162.8	47	56	2014-07-11	Male												107	67					65334
Kiyeyi	0	0	-9	5.4	112/63			0	158.6	40	70		Female												112	63					58511
Magunga	2	0	-9		122/61				165	80	42		Female												122	61					78671
Nyatoto	2	0	-9		105/66				168.2	55	49		Female												105	66					67552
Mitooma	1	1	1		137/69			0	163	73	51		Female	1		2	2	2	142/089	302	300			0	137	69					5516
Kadama	1	0	-9	7.2	131/63			0	162	55	36		Male												131	63					65329
Othoro	7	0	-9		119/66				177	78	57		Male												119	66					91695
Rubaare	3	0	-9	7.6							18		Female																		24418
Kazo	1	0	-9	4.5	134/89			0	154	40	52		Female												134	89					27613
Ruhoko	1	0	-9	6.7	101/63			0	142	35	54		Female												101	63					10246
Muyembe	2	0	-9	4.2	118/88			0	147.5	55	22		Female												118	88					48725
Kamuge	6	0	-9	5	120/71			0	175	68	20		Male												120	71					44025
Kiyunga	0	0	-9	3.7	103/81			0	162.7	45	53		Male												103	81					40553
Nsiika	2	0	-9	4.9	120/69			0	150.5	48	26		Female												120	69					13723
Nsiinze	0	0	-9	5.8	112/71			0	170.9	62	29		Female												112	71					32353
Nyatoto	6	0	-9		127/59				176.5	71	24		Male												127	59					66619
Kadama	2	0	-9	8.5	122/74			0	149	60	23		Female												122	74					65624
Bugamba	7	0	-9	5.9	139/85			0	165.2	76	40		Male												139	85					16615
Ongo	6	0	-9		127/70				181	74	28		Male												127	70					87677
Kiyunga	1	0	-9	6.1	114/58			0	152	38	81		Female												114	58					39138
Kisegi	1	0	-9		117/75				157.5	48	36		Female												117	75					76453
Nyatoto	3	0	-9		116/67				162.8	54.5	65		Male												116	67					66818
Kadama	4	0	-9	5.2	133/83			0	160.4	65	40		Male												133	83					65627
Sena	3	0	-9		105/67				157	53	45	2014-04-13	Female												105	67					83831
Ongo	1	0	-9		112/62				163	77	61	2014-04-20	Female												112	62					87208
Merikit	1	0	-9	6.2	106/66			0	182	54	58		Male												106	66					53161
Kitwe	1	0	-9	3.9	126/72			0	150	48	58		Female												126	72					21848
Kiyeyi	1	0	-9	6.4	120/66			0	172	59	35		Male												120	66					56871
Kameke	1	0	-9	5.3	115/68			0	162.1	65	37	2014-07-21	Female												115	68					61387
Bugamba	3	0	-9	4.6	103/69			0	173.3	60	66		Male												103	69					18159
Sibuoche	2	0	-9		109/62				169	59	18		Female												109	62					92245
Kitwe	0	0	-9	5.3	139/84			0	154	43	47		Female												139	84					20912
Kadama	1	0	-9	5.6	115/75			0	159.6	65	20		Female												115	75					65630
Bugono	4	0	-9	4.7	125/82			0	151	58	25		Female												125	82					45985
Kamuge	4	0	-9	4.7	129/78			0	161.8	50	22		Female												129	78					43154
Nyamuyanja	2	0		6.4	106/70			0	159.3	54	23		Female												106	70					30525
Kiyunga	3	0	-9	7.7	137/71			0	167.7	67	35		Male												137	71					41378
Mitooma	0	0	-9		132/89			0	150.8	56	41		Female	1	1	9	9	9	121/082					1	132	89					5307
Nsiinze	3	0	-9	4.5							20		Male																		34319
Mitooma	1	0	-9	8.3	119/72			0	155.7	50	18		Male												119	72					3680
Othoro	3	0	-9		124/59				158.8	51	18		Female												124	59					90411
Tom Mboya	1	0	-9		088/52				164	52	33	2014-03-06	Female												88	52					81802
Bware	3	0	-9		102/53				163.5	52	20		Male												102	53					84015
Rugazi	1	0	-9	5.2	113/66			0	165.5	50	73		Female												113	66					1357
Kadama	1	0	-9	5.1	121/67			0	164.8	59	20		Male												121	67					65290
Kazo	0	0	-9	4	136/76			0	165	46	76		Male												136	76					27138
Kiyunga	1	0	-9	5.8	125/77			0	173.3	65	30		Female												125	77					41220
Nsiinze	1	0	-9	4.9	138/79			0	170.5	75	23		Male												138	79					34407
Kisegi	1	0	-9		123/68				157	45	51	2014-02-10	Female												123	68					76025
Kazo	1	0	-9	5.2	123/80			0	159	43	32		Male												123	80					25909
Kiyeyi	1	0	-9	7.7	114/66			0	168.5	54	40		Male												114	66					58459
Kiyunga	7	0	-9	5.4	130/71			0	168.5	74	25		Male												130	71					39735
Kitare	6	0	-9		122/57				178.2	70	33	2013-11-26	Male												122	57					71274
Ruhoko	8	0	-9	3.4	137/75			0	173	66	23		Male												137	75					9768
Kiyeyi	1	0	-9	6.3	139/73			0	161.7	60	29		Female												139	73					56103
Kadama	3	0	-9	6.2	129/82			0	157	58	19		Female												129	82					65279
Kamuge	7	0	-9	5.2	131/77			0	178.3	60	48		Male	1	1				148/80					0	131	77					45143
Mitooma	0	0	-9	3.8	115/69			0	164.5	58	62		Female												115	69					4815
Nankoma	1	0	-9	5.9	106/74			0	160.6	57	29	2013-11-06	Female												106	74					36394
Rugazi	1	0	-9		104/58			0	167	55	39		Male												104	58					553
Mitooma	1	0	-9	4.3	127/86				157.3	60	38		Female												127	86					3272
Nankoma	1	0	-9	5	119/69			0	153.7	64	28		Female												119	69					37814
Kitwe	1	0	-9	5.1	105/67			0	144.5	46	18		Female												105	67					22571
Kazo	2	0	-9		100/64			0	160	42	63	2014-05-06	Male	2		2	2	2	109/068	304			305	0	100	64					28448
Nsiika	1	0	-9	4.8	118/61			0	158.9	43	40		Male												118	61					12904
Bware	2	0	-9		137/79				158.6	45	36		Female												137	79					85555
Kadama	1	0	-9	6.2	113/79			0	151.5	42	43		Female												113	79					65113
Kadama	1	0	-9	5.2					166.5	65	18		Male																		65267
Ruhoko	1	0	-9	16.2	115/78			0	156	64	42	2014-02-06	Female	2		2	2	2	113/080	304	308			0	115	78					9030
Ongo	1	0	-9		107/47				163.8	56	31		Male												107	47					86949
Rugazi	2	0	-9	4.6	123/66			0	150.9	54	21		Female												123	66					2718
Rugazi	3	0	-9	6.3							29		Male																		1495
Sibuoche	0	0	-9		112/57				160	46	55		Female												112	57					94704
Bugono	1	0	-9	5	114/80			0	151.4	45	36		Female												114	80					47228
Merikit	2	0	-9	5.8	126/73			0	157.3	54	44		Female												126	73					53133
Kiyeyi	1	0	-9	7.9					160.1	53	40	2014-07-09	Female																		56168
Kazo	1	0	-9	6.2	134/77			0	165.3	60	27		Male												134	77					28440
Kamuge	1	0	-9	6	108/62			0	159	73	32		Female												108	62					43199
Kadama	1	0	-9	7.6	116/74			0	177	70	29		Male												116	74					65255
Kiyeyi	1	0	-9	5.7	114/60			0	156.3	51	25		Male												114	60					58624
Mitooma	2	0	-9	4.6	135/74			0	162	54	61		Male												135	74					3091
Rugazi	7	0	-9	6.2	117/66			0	154	54	21		Female												117	66					383
Mitooma	1	0	-9	6.3	109/67			0	155	55	28		Female												109	67					3868
Kiyunga	3	0	-9	6.3	130/78			0	185.1	80	18		Male												130	78					39429
Bware	3	0	-9		122/74				172	59	19		Male												122	74					85112
Nyatoto	2	0	-9		93 /56				169	62	32	2013-10-06	Female												93	56					66556
Kameke	1	0	-9	6.1	137/77			0	167.2	49	52		Female												137	77					59509
Nyamrisra	0	0	-9		114/62				169	60	37		Male												114	62					67881
Rwashamire	0	0	-9	4.9	131/76			0	154.3	56	37	2014-01-03	Female												131	76					7135
Sibuoche	3	0	-9		129/69				169	71	21		Female												129	69					93810
Nankoma	3	0	-9	4.8	114/66			0	159	64	26		Female												114	66					38391
Kadama	2	0	-9	4.8	128/81			0	167	61	21		Female												128	81					65644
Nankoma	0	1	1	5.3	99/71			0	150	63	43		Female		1				122/76					1	99	71					35600
Bugamba	4	0	-9	5.5	133/88			0	162.5	54	29	2013-07-31	Male												133	88					15882
Sibuoche	0	0	-9		106/45				153.7	33	88		Female												106	45					93587
Bware	1	0	-9		116/72				185.5	70	58		Male												116	72					84986
Merikit	0	0	-9	4.9	123/73			0	168.2	55	53		Male												123	73					52335
Kadama	1	0	-9	5.4	136/85			0	161.3	65	21		Female												136	85					63531
Nsiika	1	0	-9		110/76			0	153.8	53	18		Female												110	76					14354
Kadama	1	0	-9	11.9	126/75			0	169.7	60	53	2014-08-06	Male	2		2	1	1	118/70	304				0	126	75					64560
Merikit	2	0	-9	6.3							54		Male																		55326
Bugono	2	0	-9	5.8	114/71			0	159.9	60	50		Female												114	71					46708
Kazo	0	0	-9	8.3	132/82			0	165	60	46		Female												132	82					28451
Nsiinze	4	0	-9	6.7	127/58			0	177	74	20		Male												127	58					32437
Nyamuyanja	1	0		4.2	117/74			0	176	46	42	2014-06-10	Male	2	1				109/070					1	117	74					31174
Kisegi	1	0	-9		126/76				171.5	63	34		Male												126	76					76062
Tom Mboya	2	0	-9		128/74				170.3	86	47		Female												128	74					80307
Nankoma	0	1	1	5.6							68		Female	1		1	1	1	142/88	301				0							35341
Sibuoche	1	0	-9		132/84				162.4	46	31		Female												132	84					92898
Kiyeyi	0	0	-9	5.4	133/78			0	180.2	58	20		Male												133	78					56138
Kadama	1	0	-9		117/82			0	156.5	45	26		Female												117	82					65228
Bware	1	0	-9		129/70				165.5	60	27		Female												129	70					84578
Kiyunga	1	0	-9	4.6	109/77			0	161.8	57	31		Female												109	77					41252
Kitwe	1	0	-9	5.7	134/76			0	164.8	60	24		Male												134	76					20190
Kameke	1	0	-9	6.5	104/79				174.7	69	26		Male												104	79					59852
Sena	1	0	-9		136/58				163.5	51	73		Female												136	58					83786
Kadama	0	0	-9	6	130/89			0	161.8	57	22		Male												130	89					65222
Othoro	3	0	-9		136/71				179.5	63	30		Male												136	71					89179
Kitare	2	0	-9		93/62				168.5	50	33	2013-12-08	Female												93	62					70848
Kadama	0	0	-9	6.6	125/68			0	177.9	53	52		Male												125	68					65219
Nyatoto	1	0	-9		107/61				163	58	25	2013-10-08	Female												107	61					66919
Ongo	1	0	-9		116/71				150.6	46	19		Female												116	71					87514
Kadama	1	0	-9	5.8	122/66			0	172	66	22		Female												122	66					65216
Kazo	1	0	-9	5.4	128/83			0	161	73	36		Female												128	83					27122
Rubaare	0	0	-9	3.9	104/64			0	165	51	51		Female												104	64					24809
Kazo	1	0	-9	4.3	119/56			0	163	50	31		Male												119	56					27080
Kamuge	1	1	0	5.4	135/82			0	167.8	65	41		Male												135	82					43168
Nyamuyanja	3	0		5.5	121/79			0	177.5	72	35		Male												121	79					31969
Kadama	1	0	-9	5.5	124/73			0	164	53	40		Female												124	73					63369
Merikit	1	0	-9	5.9	118/66			0	157.6	47	22		Female												118	66					55468
Muyembe	1	1	0	9.1	136/85			0	180.2	72	57		Male	1		1	1	1	146/87	300				0	136	85					49743
Kitwe	0	0	-9	5.2	137/69			0	156.2	53	65		Female												137	69					22230
Kisegi	1	0	-9		095/54				153	51	38		Female												95	54					75301
Nyatoto	2	0	-9		115/57				158	53	30	2013-10-22	Female												115	57					66502
Kazo	1	0	-9	5.3	131/84			0	169.3	60	30	2014-06-03	Male												131	84					29072
Bugamba	1	0	-9	3.8	108/64			0	159	59	55		Female												108	64					16547
Nyatoto	3	0	-9		123/66				172.4	59	24		Male												123	66					65656
Kadama	1	0	-9	4.7							19		Female																		65201
Ruhoko	1	0	-9		118/59			0	174	63	20		Male	1		2	2	2	128/086	300	302			0	118	59					10277
Sibuoche	1	0	-9		094/48				174.2	60	39		Male												94	48					93456
Sibuoche	2	0	-9		134/82				169	68	26		Female												134	82					93007
Mitooma	0	0	-9	4.9	129/80			0	152.9	49	60		Female												129	80					4882
Nsiika	4	0	-9	5.6	137/83			0	161	67	23		Female												137	83					14882
Sibuoche	1	0	-9		118/76				168.8	59	36		Female												118	76					93460
Sena	7	0	-9		120/58				177.4	79	35		Male												120	58					83382
Nyamuyanja	1	0		5.5	134/72			0	176	75	35		Male												134	72					29784
Muyembe	2	1	0	10.2	122/82			0	158.7	58	44	2014-06-04	Female	3		2	2	2	122/83	304	305			0	122	82					48582
Kameke	9	0	-9		125/78			0	160.7	57	45		Female	1	1				136/88					1	125	78					61952
Kitare	1	0	-9		124/83				176.5	60	44		Male												124	83					72014
Kadama	1	0	-9	6	130/70			0	160	61	27		Male												130	70					65189
Nankoma	1	0	-9	9							18		Female																		36280
Merikit	6	0	-9	3.8	118/73			0	166.6	55	23		Male												118	73					52725
Kitwe	1	1	0	5.8	136/76			0	154.6	46	50		Female												136	76					19934
Kazo	2	0	-9	20.7	100/64			0	160	42	63	2014-05-06	Male	2		2	2	2	111/067	304	305			0	100	64					28448
Tom Mboya	3	0	-9		135/84				163.5	63	53	2014-03-12	Female												135	84					80075
Kadama	0	0	-9	7	139/84			0	147.7	51	55		Female												139	84					65183
Ogongo	2	0	-9		125/67				161	56	23		Female												125	67					74074
Kiyeyi	1	0	-9	6.2	126/81			0	165.8	58	27		Male												126	81					58817
Sena	2	0	-9		123/63				157.5	53	32	2014-03-25	Female												123	63					83795
Rugazi	1	0	-9	5.2	133/85			0	156.2	73	40		Female												133	85					2421
Bugamba	0	0	-9	4.9	110/71			0	155	48	63		Female												110	71					16582
Mitooma	1	0	-9	9.8	132/72			0	155	74	45	2013-08-22	Female	2		2	2	2	100/067	304	305			0	132	72					4409
Kadama	1	0	-9		132/84			0	151.3	56	64		Female	1		1	1	1	153/96	302	300			0	132	84					64020
Sena	1	0	-9		116/60				162.5	57	51		Female												116	60					82650
Kadama	3	1	0	5.5	126/78			0	161.7	52	32		Female												126	78					65174
Nankoma	0	0	-9	5.8	114/80			0	146	45	35		Female												114	80					36887
Othoro	1	0	-9		139/70				178.5	59	18		Male												139	70					89150
Nsiika	2	0	-9	4.1	119/70			0	165	48	51		Male												119	70					11990
Nankoma	1	0	-9	5.3	114/74			0	166.7	75	27		Female												114	74					36335
Kisegi	6	0	-9		130/62				177.6	59	48		Male												130	62					75165
Kazo	3	0	-9	7.8	124/67			0	172	69	63		Male	2		2	2	2	119/073	304				0	124	67					26264
Kadama	1	0	-9	6.8	122/61			0	177.7	86	49		Male												122	61					62810
Kiyunga	7	0	-9	4.9	125/83			0	160.2	62	29		Male												125	83					39555
Muyembe	1	0	-9	6.2	128/75			0	161.2	44	62		Female												128	75					48559
Magunga	1	0	-9		128/78				165.5	54	19		Male												128	78					79847
Mitooma	2	0	-9	4.6	113/67				161.8	58	21		Female												113	67					3254
Kitare	1	0	-9						130.1	32	21		Female																		70386
Magunga	2	0	-9		125/85				157.5	63	28		Female												125	85					79737
Kitwe	1	0	-9	5.4	102/67			0	144	47	35		Female												102	67					22148
Kamuge	1	0	-9	5.2	107/74			0	151.1	42	35		Female												107	74					42712
Rugazi	2	0	-9	6.8	131/83			0	154	53	30		Female												131	83					23
Tom Mboya	1	0	-9		124/54				160	80	58	2014-04-02	Female												124	54					81907
Kitare	1	0	-9		121/63				170	65	24		Male												121	63					70782
Rwashamire	1	0	-9		137/73			0	158	66	60		Female	1		1	1	1	167/101	302	303			0	137	73					6720
Kadama	3	0	-9	6.6	126/80			0	158.4	60	22		Female												126	80					65155
Kadama	4	0	-9	5.9	123/66				160.4	63	24		Female												123	66					65154
Bware	2	0	-9		125/69				173.4	64	39		Male												125	69					85508
Nyatoto	0	0	-9		127/75				158.9	60	23		Female												127	75					65673
Nsiinze	3	0	-9	4.6	117/78			0	158	57	26		Female												117	78					32262
Kameke	1	0	-9	5.3	139/75			0	175.8	63	26		Male												139	75					62438
Othoro	1	0	-9		106/53				154	54	45		Female												106	53					90225
Rwashamire	4	0	-9	5.3	123/83			0	160	60	20		Female												123	83					7764
Kitare	6	0	-9		121/75				174.9	84	20		Female												121	75					71230
Nyamrisra	1	0	-9		091/46				153.5	47	27		Female												91	46					68795
Muyembe	1	0	-9	5.2	098/64			0	158	62	26		Female												98	64					51838
Kameke	1	0	-9	4.9					163.8	40	18		Male																		61496
Sibuoche	1	0	-9		128/75				158.5	71	33		Female												128	75					94351
Bware	2	0	-9		114/66				154	48	40		Female												114	66					85504
Sibuoche	6	0	-9		130/72				170.3	72	19		Female												130	72					93789
Kamuge	1	0	-9	5.4	126/74			0	148.7	50	20		Female												126	74					42799
Bware	3	0	-9		123/74				173.5	54	22		Male												123	74					86188
Bugamba	1	0	-9	6.6							69		Male																		17211
Kameke	1	0	-9	5.7	120/60			0	160	45	32		Male												120	60					62286
Kitwe	1	0	-9		117/68			0	150	46	32		Female												117	68					19987
Ogongo	0	0	-9		107/60				158.5	62	49		Female												107	60					73018
Rwashamire	3	0	-9	4.2	130/67			0	154	51	18		Male												130	67					8236
Bware	3	0	-9		133/62				153.5	50	24		Female												133	62					85366
Kazo	1	0	-9	5.2	97/64			0	150	61	40		Female												97	64					25955
Kitwe	1	0	-9	6.3	125/73			0	159	56	47		Female												125	73					20528
Mitooma	0	0	-9	6.4							66		Male																		3426
Ogongo	3	0	-9		131/86				163.8	52	19		Female												131	86					73501
Nsiinze	2	0	-9	6.3	114/69			0	156	53	27		Female												114	69					32696
Merikit	1	0	-9	6.2	112/74			0	173.2	61	36		Female												112	74					53062
Mitooma	5	0	-9	5	137/77			0	168	55	21		Male												137	77					5587
Nyamuyanja	1	0		4.4	129/66			0	166	61	23		Male												129	66					29434
Muyembe	0	0	-9	10.1	132/70			0	157.1	47	80		Female												132	70					49902
Nyamrisra	3	1	0		95/50				164	46	41	2013-10-30	Female												95	50					68766
Nyatoto	1	0	-9		119/62				171	65	19		Male												119	62					65683
Rwashamire	1	0	-9	5.7	136/86			0	164	78	34		Male												136	86					8501
Kiyeyi	0	0	-9	5.5	129/79			0	171	62	28		Female												129	79					56474
Kadama	1	0	-9	7.4	109/69			0	169.2	72	42		Male												109	69					65118
Sibuoche	1	0	-9		117/70				154.6	49	23	2014-06-17	Female												117	70					92227
Kadama	1	1	1	5.4	126/76					164.1	47		Female												126	76					62774
Kitwe	2	0	-9	6.8	114/70			0	151	55	20		Female												114	70					21555
Ruhoko	1	0	-9	5.8	122/77			0	171	55	37		Male												122	77					9826
Sena	3	0	-9		128/84				162	70	35	2014-03-27	Female												128	84					82569
Kamuge	1	0	-9	5.3	116/81			0	161.4	57	19		Female												116	81					44088
Bugamba	3	0	-9	5.8	117/67			0	150.3	47	19	2013-08-08	Female												117	67					15550
Kitare	1	0	-9		087/51				156.5	55	56	2013-12-03	Female												87	51					69989
Nyamrisra	1	0	-9		102/63				162	55	47	2013-12-09	Female												102	63					69750
Muyembe	1	1	0		136/85			0	180.2	72	57		Male	1		2	2	2	158/92	300	302			0	136	85					49743
Merikit	1	0	-9	5.3							21		Male																		56038
Tom Mboya	2	0	-9		125/66				162.1	77	27		Female												125	66					81967
Nyatoto	1	0	-9		135/70				162	52	44		Female												135	70					67005
Sena	3	0	-9		094/56				157.5	41	18		Female												94	56					83653
Mitooma	4	0	-9	5.3	123/72			0	161	56	19		Female												123	72					5085
Nsiika	2	0	-9	5.6	107/65			0	179.3	57	31		Male												107	65					13720
Sibuoche	1	0	-9		112/64				176.1	53	45		Female												112	64					92717
Mitooma	1	0	-9	4.1	126/76			0	152	32	56		Female												126	76					5297
Nankoma	0	1	0	7.2							60		Female	1	1				162/95	300				0							35741
Bugono	1	0	-9	5.3	119/71			0	159.6	70	29		Female												119	71					46008
Ongo	3	0	-9		108/67				177.8	64	41	2014-05-08	Female												108	67					88171
Kitare	1	0	-9								26		Male																		70703
Rwashamire	4	0	-9	4.2	118/79			0	150	42	42	2013-12-13	Female												118	79					7539
Kisegi	1	0	-9		135/74				162	58	24		Female												135	74					76785
Nyatoto	1	0	-9		132/72				168.6	54	22		Male												132	72					67610
Kadama	1	0	-9	5.1	128/85			0	151.9	54	23		Female												128	85					65092
Kadama	3	0	-9	5.6	138/85			0		155.4	18		Male												138	85					65091
Kitwe	1	0	-9	8.3	130/61			0	148.8	45	23		Male												130	61					22306
Kadama	1	0	-9	6.7	125/69			0	168.2	60	48		Male												125	69					65089
Nyamuyanja	0	0		5	132/75			0	146	45	45		Female												132	75					30048
Kameke	1	0	-9		121/80			0	162.8	62	29		Female												121	80					60181
Kitwe	1	0	-9	5.1	121/66			0	171	60	27		Male												121	66					21535
Merikit	1	0	-9	4.1	106/69			0	174.2	37	68		Male												106	69					52879
Kamuge	1	0	-9		130/80			0	160	59	50		Male	1		1	1	1						0	130	80					44490
Kameke	1	0	-9	5.1	139/72			0	172.1	69	49		Male												139	72					62540
Kiyeyi	0	0	-9	4.2	105/55			0	153.1	40	28		Female												105	55					56863
Kameke	1	0	-9	5.9					173.5	69	33		Male																		59619
Rwashamire	2	0	-9	4.2	116/59			0	162	49	28		Female												116	59					7686
Nankoma	1	0	-9	6.3							50		Female	1	1				117/78					1							36042
Nsiika	2	0	-9	3.9	128/72			0	152.8	55	36		Male												128	72					12492
Nsiika	1	0	-9	5.5	107/60			0	147.5	47	38		Male												107	60					12416
Rwashamire	4	0	-9	5.4	118/73			0	149	40	22		Female												118	73					7024
Ongo	1	0	-9		135/58				166.5	47	60		Male												135	58					87336
Rubaare	6	0	-9	3.9	129/83			0	163.5	54.5	24		Male												129	83					22945
Nyatoto	2	0	-9		123/60				162.2	70	18		Female												123	60					65695
Bugono	3	0	-9	6.7	101/62			0	148.8	49	46		Female												101	62					46696
Ogongo	0	0	-9		123/64				152.7	50	85		Female												123	64					73386
Kadama	0	1	1	8.1	119/77			0	146.5	48	36		Male		1	2	2	2	125/83					1	119	77					65073
Rwashamire	1	0	-9	4.1	136/76			0	161	47	19		Female												136	76					7790
Kadama	0	0	-9	6.6	125/81			0	169.5	70	46		Female												125	81					65072
Kisegi	1	0	-9		092/52				159	47	26		Female												92	52					76166
Bugamba	1	0	-9	5.3	100/49			0	165	57	63		Male												100	49					18502
Ongo	1	0	-9		109/62				159.4	53	31		Female												109	62					86219
Ongo	2	0	-9		097/58				168.2	61	30		Female												97	58					87033
Sibuoche	1	0	-9		128/55				171	55	52		Male												128	55					94260
Mitooma	1	0	-9	6.1							37	2013-08-21	Male																		3867
Nankoma	0	0	-9								68		Female	2		1	1	1						0							35479
Tom Mboya	1	0	-9		107/64				163.2	67	49	2014-03-09	Female												107	64					80846
Kiyunga	1	0	-9	5.1	130/70			0	170.2	68	28		Male												130	70					38646
Kadama	0	0	-9						77.1	75	60	2014-08-19	Female	1		2	2	2	171/89	300				0							65061
Kitwe	1	0	-9	4.2	92/67			0	155	65	36		Female												92	67					20459
Kamuge	3	0	-9	5.4	120/58			0	169.7	59	18		Male												120	58					42208
Nankoma	0	0	-9	4.2	79/47			0	151.5	48	34		Female												79	47					37642
Ongo	6	0	-9		121/77				166.2	54	41		Male												121	77					87950
Sibuoche	3	0	-9		118/62				169.5	71	23		Female												118	62					94043
Nyatoto	1	0	-9		130/60				164.1	56	18		Male												130	60					65703
Kamuge	4	0	-9								21		Male																		42404
Ogongo	2	0	-9		120/61				158.4	47	27	2013-11-19	Female												120	61					73613
Merikit	0	0	-9	5.7							44		Female																		55954
Kadama	1	1	1	6.8	112/73			0	157	55	55		Female												112	73					65051
Kiyunga	1	0	-9	5.3	109/72			0	151.2	74	33		Female												109	72					39019
Rwashamire	2	0	-9	4.2	127/84			0	152	59	29		Female												127	84					6692
Rugazi	0	0	-9	6.2	130/72			0	153	44	43		Female												130	72					1756
Kameke	0	0	-9	5.8	111/62			0	165.2	45	57		Female												111	62					60634
Nyamuyanja	4	0		5.6	114/84			0	137	46	18		Female												114	84					30419
Kadama	3	0	-9	7.1	131/68			0	158.4	60	21		Female												131	68					65045
Kameke	7	0	-9	4.2	130/70			0	174.5	62	22		Male												130	70					61138
Bugono	6	0	-9	5.2	114/66			0	167	48	23		Male												114	66					47589
Othoro	1	0	-9		111/68				160.5	65	33		Female												111	68					90249
Rugazi	1	0	-9	5.9	116/69			0	153.5	54	39		Female												116	69					2101
Kamuge	1	0	-9	6.6	130/70			0	159.5	55	22		Female												130	70					44415
Kadama	1	0	-9	5.9	134/72			0	164	55	64		Male												134	72					65039
Nyatoto	1	0	-9		114/75				152	38	21	2013-10-21	Female												114	75					65711
Sena	1	0	-9		110/62				162.6	53	24		Male												110	62					82902
Tom Mboya	1	0	-9		125/76				181.6	82	48		Male												125	76					81683
Kameke	3	0	-9	4.9	122/62			0	164.8	58	18		Male												122	62					62519
Sibuoche	1	0	-9		130/68				170.5	69	52		Male												130	68					93322
Bugono	1	0	-9	6.6	124/71			0	165	78	30		Female												124	71					47019
Nyatoto	3	0	-9		116/63				171.2	57	18		Male												116	63					65712
Nyamuyanja	3	0		4.7							24		Female																		30967
Bugamba	1	0	-9		130/86			0	172.5	59.5	18		Male	1		1	1	1						0	130	86					15965
Kazo	3	0	-9	5.5					154	46	18		Female																		28701
Kisegi	2	0	-9		127/77				163	65	25		Female												127	77					75260
Kadama	3	0	-9	5.7	118/78			0	157.6	52	19		Female												118	78					65027
Nankoma	1	0	-9	4.5	109/66			0	158.6	57	28		Male												109	66					37748
Kadama	1	0	-9	5.5	125/75			0	162	50	48		Male												125	75					65025
Bugamba	2	0	-9	6.5	111/75			0	153.5	46	54		Female												111	75					16444
Nsiika	2	0	-9	5.4	136/84			0	161	57	25		Female												136	84					14565
Kisegi	1	0	-9		136/56				167.3	69	29	2014-02-18	Female												136	56					75075
Merikit	3	0	-9	4.2	118/62			0	162.3	58	27		Male												118	62					55148
Rubaare	3	0	-9	4.8	136/84			0	170.2	68	22		Male												136	84					23722
Merikit	1	0	-9	4.7	123/78			0	169.1	48	29		Male												123	78					55056
Muyembe	1	0	-9	6.9	138/74			0	160.1	47	58		Male												138	74					51606
Muyembe	0	0	-9	5.7	112/69			0	144	50	24		Female												112	69					49998
Nyamrisra	3	0	-9		121/60				180	70	22		Male												121	60					68919
Kiyunga	1	0	-9	4.6	99/78			0	169.1	68	24		Female												99	78					40034
Nankoma	4	0	-9	5.9	114/67			0	164	70	26		Female												114	67					36856
Nyatoto	3	0	-9		105/59				165.1	55	27		Female												105	59					65743
Nsiika	2	0	-9	7.2	123/58			0	173.1	61	29		Male												123	58					14845
Rugazi	1	0	-9	5.1	110/70			0	162.2	50	39		Female												110	70					2805
Merikit	0	0	-9	5	135/85			0	165	45	60		Male												135	85					53740
Kamuge	1	0	-9	5.2	139/75			0	161	60	31		Male												139	75					42655
Kitwe	2	0	-9	5.3	126/73			0	159.6	55	24		Female												126	73					22442
Rugazi	1	0	-9	4.6	135/89			0	147.5	60.5	28	2013-08-14	Female												135	89					2025
Kadama	1	0	-9	6.7	118/74			0	156.9	65	28		Female												118	74					65009
Rubaare	1	0	-9	4.6	109/63			0	156.7	43	23		Female												109	63					24482
Sena	2	0	-9		116/69				164.5	70	29		Female												116	69					83017
Nyamrisra	1	0	-9		127/57				170.2	65	18		Male												127	57					68658
Kameke	1	0	-9	5.2	139/75			0	166.2	63	46		Male												139	75					60651
Bugono	4	0	-9	4.3							43		Male																		46286
Kadama	1	1	1	4.9	115/73			0	149.9	57	22		Female												115	73					65003
Muyembe	0	0	-9	5.3	123/70			0	156.5	49	51		Female												123	70					50966
Kiyeyi	1	0	-9	4.7	134/84			0	157.8	50	38	2014-07-09	Female												134	84					57134
Bugamba	2	0	-9	4.1	128/82			0	162.2	57	31		Female												128	82					17796
Rugazi	1	0	-9	5.9	118/80			0	162	57	19	2013-08-23	Female												118	80					459
Nyatoto	1	0	-9		106/67				165	56	36		Female												106	67					65724
Kiyunga	4	0	-9	5.1	110/66			0	170.3	69	41		Male												110	66					40469
Nyamuyanja	6	0		4.8	110/66			0	167	52	30		Male												110	66					30963
Kadama	1	0	-9	5.6	124/65			0	173.5	68	19		Male												124	65					64994
Mitooma	1	0	-9	5							23		Female																		3938
Kadama	1	0	-9	7.4	111/71			0	157.3	49	46		Female												111	71					64992
Kamuge	1	0	-9	5.2	116/87				167.3	49	29		Male												116	87					43731
Kameke	1	0	-9	6	119/67			0	162	41	38	2014-07-08	Female												119	67					59639
Bware	0	0	-9		126/65				150.6	43	72		Female												126	65					85980
Mitooma	3	0	-9	4.4							20		Female																		3511
Kitwe	0	0	-9	4.7	127/64			0	156.5	37	80		Female												127	64					20507
Kiyunga	3	1	1	4.4	128/61			0	163.8	64	27		Female												128	61					38896
Nyamuyanja	1	0		7.1	132/76			0	158.6	47	55		Female												132	76					29892
Merikit	0	0	-9	4.8	120/67			0	172.7	67	51		Female												120	67					52938
Kisegi	1	0	-9		121/71				169.6	103	40		Female												121	71					75015
Nankoma	1	1	1	6.6	128/78			0	168.8	75	30		Female												128	78					35412
Kadama	2	0	-9	6.3	116/69			0	160.3	64	41		Female												116	69					64980
Kadama	0	0	-9	4.9	113/78			0	160.6	58	32		Female												113	78					63811
Kisegi	1	0	-9		122/70				163.2	60	40	2014-02-13	Female												122	70					75118
Sibuoche	3	0	-9		112/73				156.4	51	29		Female												112	73					92347
Kitare	1	0	-9		111/56				160.8	48	41		Female												111	56					71154
Kadama	1	0	-9	5.1	111/50			0	152	53	21		Female												111	50					64970
Nsiika	0	0	-9	7.4	121/71			0	159.1	67	48		Female												121	71					14202
Kitare	1	0	-9		117/64				165	56	21		Female												117	64					70594
Bugamba	2	0	-9		119/89			0	150	54	58		Female	1		2	2	2	155/095	302	300			0	119	89					16699
Ruhoko	1	0	-9	4.1	138/60			0	155	58	65		Female												138	60					11627
Kitare	2	0	-9								64		Male																		71090
Nyamuyanja	1	0		7.1	127/80			0	156	43	39		Female												127	80					31261
Nankoma	0	1	0	6.4	134/79			0	156.2	80	36		Female												134	79					37369
Magunga	6	0	-9		104/71				179.5	55	28	2014-01-22	Male												104	71					78901
Rubaare	4	0	-9	4.4	129/80			0	175	59	21		Male												129	80					23654
Kitwe	1	0	-9	7.8	95/57			0	167	51	55		Male												95	57					20358
Ogongo	6	0	-9		126/61				163	62	24		Female												126	61					73708
Tom Mboya	3	0	-9		116/69				177.5	64	41		Male												116	69					80787
Kitare	1	0	-9		131/60				158.2	54	61		Female												131	60					70055
Rubaare	1	0	-9	4.1	126/74			0	161.5	54	35		Female												126	74					23307
Ruhoko	4	0	-9	6.7	136/56			0	177	58	18		Male												136	56					10280
Kitwe	1	0	-9	6.7							19		Male																		20758
Kadama	2	0	-9	5.7	109/58			0	180	74	48		Male												109	58					64965
Kadama	3	0	-9	5.6	129/80			0	168.8	54	22		Male												129	80					63426
Kiyeyi	3	0	-9	4.8	116/61			0	174	50	19		Male												116	61					57028
Kitare	2	0	-9		113/65				155	64	37		Female												113	65					70017
Bugono	4	0	-9	5.8	130/66			0	174.3	74	51		Male												130	66					47705
Nyamrisra	1	0	-9		108/60				153	56	42	2013-10-23	Female												108	60					69700
Ruhoko	1	0	-9	4.7	132/79			0	164	56	21		Male												132	79					10679
Rubaare	1	0	-9	4.9	129/74			0	168	60	36		Male												129	74					23367
Rugazi	0	0	-9	4.2	126/68			0	162	50	27		Male												126	68					161
Rwashamire	2	0	-9	4.9	129/78			0	172	63	53		Male												129	78					7750
Merikit	0	0	-9	6.6							62		Female																		54212
Kadama	1	0	-9	3.8	137/82			0	167.5	63	28		Male												137	82					63175
Bware	2	0	-9		140/80				171.5	66	34		Female												140	80					86131
Sibuoche	1	0	-9		121/82				162	53	24	2014-06-30	Female												121	82					92999
Ogongo	1	1	0		106/56				171.2	46	61		Male												106	56					73774
Ogongo	7	0	-9		118/72				161	60	19		Female												118	72					73599
Bugamba	3	0	-9	4.6	113/55			0	149.6	50	32		Female												113	55					17201
Kamuge	0	0	-9		97/70			0	153.6	44	29		Female	1		1	1	1						0	97	70					43838
Muyembe	7	0	-9	5.9	113/59			0	150.2	43	27		Female												113	59					50145
Merikit	1	0	-9	5.3	117/73			0	180	57	37		Female												117	73					52607
Othoro	0	0	-9		111/48				167	53	27		Male												111	48					91684
Rubaare	3	0	-9	7.7	119/63			0	170.1	64	31		Male												119	63					22644
Ruhoko	7	0	-9	5.7	122/72			0	156	52	19		Female												122	72					10087
Kameke	1	0	-9	4.7	114/64			0	159.3	52	18		Female												114	64					60803
Magunga	7	0	-9		101/50				161	55	47	2014-01-20	Female												101	50					77673
Ruhoko	1	0	-9	5.9	138/77			0	144	45	24	2014-03-13	Female												138	77					8815
Kadama	1	0	-9	7.8	114/66			0	164.2	64	27		Female												114	66					64943
Merikit	2	0	-9	6.4	115/68			0	172.1	57	42		Male												115	68					52477
Kazo	0	0	-9	5.4	117/73			0	161	70	56		Female												117	73					27070
Nsiinze	0	0	-9	5.1	138/87			0	138	87	63		Female												138	87					35299
Muyembe	4	0	-9	4.7	126/77			0	165	54	22		Male												126	77					51901
Tom Mboya	3	0	-9		136/67				168.8	74	27		Male												136	67					81745
Magunga	1	1	0		111/60				154.5	48	18		Female												111	60					79836
Sibuoche	3	1	0		121/68				161.5	52	28		Female												121	68					94781
Nyatoto	6	0	-9		123/70				195.5	75	26		Male												123	70					65749
Muyembe	4	0	-9	7.9	134/78			0	172.2	75	55		Male												134	78					51849
Ogongo	1	0	-9		116/67				172	60	23		Male												116	67					74301
Magunga	1	0	-9		116/54				156	55	48		Female												116	54					79221
Sena	1	0	-9		118/65				167	80	49		Female												118	65					83445
Sibuoche	1	0	-9		100/64				161.5	59	34	2014-06-17	Female												100	64					94487
Kisegi	1	0	-9		109/48				169.2	75.5	41		Female												109	48					76208
Nankoma	0	0	-9	5.9	118/80			0	165.8	59	45		Male												118	80					37663
Kadama	1	0	-9	5.8	121/76			0	172.8	75	25		Male												121	76					64933
Nyatoto	1	0	-9		130/68				165.1	92	44		Male												130	68					65755
Kamuge	1	0	-9	6.1	118/86			0	161	60	28		Female												118	86					43245
Ruhoko	4	0	-9	5.1	130/69			0	175	64	28		Male												130	69					10253
Rwashamire	3	0	-9	4.9	117/74			0	167.9	57	21		Female												117	74					7950
Bugono	1	0	-9	5.7	124/74			0	160.8	58	34		Female												124	74					47053
Kameke	1	0	-9	6.4							30		Male																		59637
Kazo	1	0	-9	5.7	127/76			0	169	46	18		Male												127	76					25531
Othoro	1	0	-9		136/78				161.5	71	23		Female												136	78					90530
Nankoma	1	0	-9	4.9							18		Female																		36170
Kamuge	0	0	-9	5.1	139/78			0	165.6	67	58		Female												139	78					44767
Kadama	1	0	-9	4.9	103/70			0	157.8	47	18		Male												103	70					64921
Muyembe	0	0	-9	5.2	94/63			0	174.3	48	50		Male												94	63					51014
Kiyeyi	1	0	-9	7.1	125/79			0	157.8	60	48		Female												125	79					57015
Kadama	0	0	-9	6.1	123/77			0	156.7	56	20		Female												123	77					64918
Rubaare	0	0	-9	8.7	130/59			0	156	46	50	2013-11-13	Female	2	1	9	9	9	119/065	304				0	130	59					24036
Nsiinze	3	0	-9	10.2	114/78			0	163.5	85	34		Female												114	78					33361
Nyatoto	0	0	-9		177/72				152.2	53	73		Female												177	72					66828
Rugazi	3	0	-9	4.7	124/79			0	154	68	26	2013-07-31	Female												124	79					2362
Kiyunga	1	0	-9	5.1	119/71			0	163.5	72	25		Female												119	71					40890
Ogongo	1	0	-9		119/70				166.4	62	37	2013-11-28	Female												119	70					72593
Nyamrisra	6	0	-9		111/64				156.2	43	27		Female												111	64					68712
Ogongo	1	0	-9		106/50				159.2	43	21		Female												106	50					73140
Nyatoto	2	1	0		125/67				162	47	61	2013-09-23	Female												125	67					66858
Kadama	0	0	-9	5.9	114/79			0	148.2	55	54		Female												114	79					64908
Kazo	0	0	-9	6.7	98/64			0	160	56	67		Female												98	64					25778
Muyembe	1	0	-9	7.9	114/76			0	166.5	56.3	28		Male												114	76					49742
Nyatoto	1	0	-9		105/57				171.5	62	20		Male												105	57					66657
Bware	2	0	-9		127/72				159.4	58	24	2014-06-03	Female												127	72					86194
Kameke	1	0	-9	7.2	123/66			0	170.5	58	28		Male												123	66					62123
Kadama	3	0	-9	6.1	137/85			0	163.2	57	22		Male												137	85					62842
Sibuoche	1	0	-9		122/66				160.5	47	34	2014-07-25	Female												122	66					92417
Merikit	0	0	-9								46		Female	1	1	2	2	2	150/87	300				0							54195
Kitwe	1	0	-9	5.6	126/71			0	162	64	22		Female												126	71					22004
Bware	1	0	-9		134/65				170.7	54	42		Male												134	65					84320
Mitooma	1	0	-9		129/85			0	153	47	35		Female	1		1	1	1						0	129	85					4404
Nyatoto	3	0	-9		105/53				163.7	56	18		Male												105	53					65773
Kitwe	2	0	-9	5.1	127/53			0	160	56	27		Male												127	53					19449
Rugazi	2	0	-9	4.8	99/58			0	164	49	24		Female												99	58					1598
Kazo	0	0	-9	5.8	116/69			0	142	45	52	2014-05-07	Female	2		2	2	2	104/072	304	305			0	116	69					26979
Kisegi	1	0	-9		128/75				165.3	60	32		Female												128	75					74822
Sena	2	0	-9		102/68				169.5	70	40		Female												102	68					83894
Rwashamire	0	0	-9	4.4	130/77			0	155	52	51		Female												130	77					8483
Mitooma	1	0	-9		131/74			0	156.9	70	29		Female	1		2	2	2	138/090	300				0	131	74					3731
Ogongo	1	0	-9		113/56				176	64	18		Male												113	56					73982
Rubaare	1	0	-9	4.8	117/76			0	152	51	33		Female												117	76					24381
Bugono	3	0	-9	4.3	99/58			0	148.8	56	20		Female												99	58					47129
Kadama	1	0	-9	5.2	119/84			0	147.2	46	28		Female												119	84					64889
Kitare	2	0	-9		131/67				179.6	68	33		Male												131	67					71411
Rwashamire	2	0	-9	4.9	122/74			0	157.5	52	19		Female												122	74					7636
Kamuge	4	0	-9	6.9	124/80				173.2	63	39		Male												124	80					44043
Kameke	1	0	-9	6.2	136/84			0	171.9	55	40		Male												136	84					59722
Nyatoto	2	0	-9		101/57				165.7	60	33	2013-09-23	Female												101	57					65779
Bugamba	0	0	-9	5.7	133/86			0	158.3	47.5	40		Female												133	86					18978
Nyatoto	1	1	0		132/85				150.3	43	61	2013-09-25	Female	1		2	2	2						0	132	85					65780
Kadama	7	0	-9	4.4	129/72			0	156.7	65	23		Female												129	72					64882
Bware	2	0	-9		131/71				166	71	51		Female												131	71					85216
Kameke	0	0	-9	4.9	132/63			0	162.6	41	50		Male												132	63					61631
Kameke	1	0	-9		114/62			0	162	50	32		Male												114	62					59606
Ogongo	1	0	-9		113/57				154	60	20		Female												113	57					72759
Nyamrisra	1	0	-9		139/84				154.5	57	51		Female												139	84					69275
Merikit	1	0	-9	7.7	114/77			0	151.4	49	38	2014-06-23	Female												114	77					52842
Kadama	1	1	0	5.4	136/82			0	162.4	53	40		Female												136	82					64875
Kazo	0	0	-9	4.8	117/76			0	155.2	53	44		Female												117	76					29071
Kitare	3	0	-9		110/62				175.5	61	19		Male												110	62					71281
Rugazi	7	0	-9	6.6	110/68			0	149	46	35		Female												110	68					595
Kadama	3	0	-9	6.9	135/78			0	160.5	56	21		Male												135	78					64870
Kiyunga	0	0	-9	5.4	138/81			0	175.3	70	45		Male												138	81					41677
Kazo	1	0	-9	4.3	131/72			0	173	65	24		Male												131	72					26095
Kadama	2	0	-9	6.4	139/80			0	158.1	53	31		Female												139	80					64868
Bware	1	0	-9		118/63				162.8	44	20		Male												118	63					86042
Kitwe	1	0	-9	5.2	125/77			0	159	48	44		Female												125	77					20543
Nankoma	0	0	-9	7.6	129/78			0	170	55	30		Female												129	78					35369
Muyembe	2	1	0		122/82			0	158.7	58	44	2014-06-04	Female	2		1	1	1							122	82					48582
Rubaare	1	0	-9	5.6	119/69			0	160	46	27		Male												119	69					23549
Merikit	1	0	-9	5.9	127/63			0	167.8	48	27		Male												127	63					52705
Nyatoto	1	0	-9		98/55				164.6	56	26		Female												98	55					65824
Kitwe	1	0	-9	5.7	137/72			0	164	61	19		Male												137	72					20433
Magunga	1	0	-9		134/81				158.6	50	64		Female												134	81					78262
Rugazi	1	1	1		126/69			0	160.5	48	71		Female	1		2	2	2	122/084	309				0	126	69					1085
Kazo	1	0	-9	5.3	127/74			0	155	60	43		Female												127	74					28007
Nyatoto	1	0	-9		99/56				157.5	57	24		Female												99	56					65786
Kadama	0	0	-9	6.9	132/65			0	165.9	72	39		Female												132	65					64854
Ruhoko	0	1	1	5.9	106/65			0	158	47	59		Female												106	65					9244
Kadama	1	0	-9	7.9	137/82			0	149.2	55	36		Female												137	82					64852
Ruhoko	7	0	-9	3.9	129/88			0	154	80	29		Female												129	88					8748
Kadama	1	1	1		170/86			0	144.8	47	46	2014-08-25	Female	1		2	1	1						0	170	86					64850
Kiyeyi	1	0	-9	5.5	122/58			0	161.7	58	72		Male												122	58					59419
Kadama	1	1	1	0	170/86			0	144.8	47	46	2014-08-25	Female	1		1	1	1	144/80	300				0	170	86					64850
Mitooma	6	0	-9	7.7	122/83			0	168	55	49	2013-09-23	Male	2		2	2	2	111/077	304	305			0	122	83					5430
Kiyeyi	1	0	-9	5.3					154.8	49	51		Female																		59087
Kameke	0	0	-9	5.7	118/84			0	102	15	31		Female												118	84					62619
Rubaare	4	0	-9	6.4	138/70			0	164	55	30	2013-11-28	Male												138	70					25247
Merikit	1	0	-9	4.6	127/68			0	170.5	47	49		Male												127	68					55594
Nankoma	1	0	-9	5.1	122/80			0	156.3	57	26		Female												122	80					38496
Kitwe	2	0	-9	5.2	126/71			0	164	50	26		Female												126	71					22016
Magunga	2	0	-9		092/48				157.1	48	24		Male												92	48					78324
Nsiika	0	0	-9	5.5	100/66			0	168	59	56		Female												100	66					14507
Kameke	1	0	-9	5.4	116/80			0	178	64	34		Male												116	80					61837
Kitwe	1	0	-9	4.4	133/73			0	169.5	78	32		Male												133	73					20916
Bugono	1	1	0	5.1							63		Female																		47391
Kitare	3	0	-9						142.9	32	18		Female																		71387
Nsiika	1	0	-9	5.1	114/80			0	166.4	52.5	18		Male												114	80					14139
Bugono	2	0	-9	6.4	108/72			0	163.1	60	19		Female												108	72					46469
Mitooma	2	0	-9	6.6	126/87			0	167.4	83	33		Female												126	87					4421
Ongo	1	0	-9		098/61				162.7	63	27		Female												98	61					88742
Muyembe	1	0	-9	4.7	122/66			0	155	48	28		Female												122	66					48548
Muyembe	2	0	-9	4.3					163.5	43	19		Male																		51371
Kadama	0	0	-9	6.3	126/86			0	152	42	36		Female												126	86					62992
Nyatoto	0	1	0		122/63				158.5	58	61		Female												122	63					66383
Othoro	2	0	-9		125/68				176.5	70	31		Male												125	68					91367
Kitare	2	0	-9		128/77				151.4	52	26	2013-12-09	Female												128	77					71973
Kadama	1	0	-9	7.1	130/73			0	163.9	54	18		Male												130	73					64827
Nsiika	7	0	-9	4.6	113/71			0	186.1	59	56		Male												113	71					13098
Kadama	8	0	-9		120/84			0	160.9	50	21		Female	2		1	1	1						0	120	84					64834
Nankoma	4	0	-9	5.5	139/71			0	167.6	63	22		Male												139	71					35860
Bware	1	0	-9		122/63				173	60	60	2014-06-12	Male												122	63					84944
Kazo	1	0	-9	5.8	125/83			0	147	53	29		Female												125	83					28298
Kamuge	1	0	-9	4.9	125/79			0	157.2	58	22		Female												125	79					43330
Kitwe	1	0	-9	7.2	107/73			0	162	53	48		Female												107	73					19426
Muyembe	1	0	-9	6.7	111/72			0	154.3	45	75		Female												111	72					52014
Merikit	0	0	-9		118/55			0	151.8	39	75		Female	1		2	2	2						1	118	55					55233
Kitwe	1	0	-9	6.1	98/69			0	149.5	45	25		Female												98	69					21336
Nankoma	1	0	-9	8.5	126/86			0	154	75	39	2013-11-18	Female	3		1	1	1	124/84	304				0	126	86					36752
Kitare	1	0	-9		106/61				168.5	70	56		Male												106	61					70038
Kadama	8	0	-9	12.6	120/84			0	160.9	50	21		Female	2		1	1	1	120/81	304				0	120	84					64834
Kameke	1	0	-9	4.1	119/70			0	160.9	53	32		Male												119	70					60133
Kamuge	1	0	-9	5.3	116/80			0	155.5	58	31		Female												116	80					43494
Kisegi	1	0	-9		115/70				161	47	42		Female												115	70					77041
Kameke	0	0	-9	4.7	115/76			0	162.5	60	22		Female												115	76					61130
Sibuoche	1	0	-9		119/72				167.6	53	41		Female												119	72					93942
Ogongo	2	1	0		133/77				169	80	54		Female	1		2	2	2						0	133	77					72806
Nyamuyanja	0	0							109	19	56	2014-06-10	Female	1	1				131/095	300				0							32131
Ongo	1	0	-9		126/77				159.3	54	18		Female												126	77					88345
Kadama	1	0	-9	4.6	121/54			0	157.7	55	18		Female												121	54					64058
Nsiika	1	1	1	4.7	126/75			0	157.5	52	55		Female												126	75					13111
Bware	1	0	-9		115/67				159	49	27		Female												115	67					84936
Nyamrisra	1	0	-9		107/84				160.5	62	27		Female												107	84					69674
Kameke	2	0	-9	7.3	125/67			0	160.6	52	20		Female												125	67					60367
Nyatoto	1	0	-9								49	2013-11-06	Female																		66832
Nsiika	0	1	0	7.7	135/81			0	151.9	50	58		Female												135	81					12144
Muyembe	0	0	-9	5.1	111/71			0	150	51	33		Female												111	71					48616
Sibuoche	1	0	-9		101/53				157.7	35	31	2014-07-07	Female												101	53					93380
Nyatoto	3	0	-9		138/67				178	73	19		Male												138	67					65816
Nyatoto	1	0	-9								79		Male																		65817
Nyatoto	1	0	-9		123/61				152	39	76		Female												123	61					65818
Kameke	1	0	-9	5.1	106/64			0	154	63	39		Female												106	64					61450
Kazo	1	0	-9	4.8	135/83			0	150	55	64		Male												135	83					26560
Kitwe	1	0	-9	4.2	124/73			0	155.5	59	50		Female												124	73					20973
Sena	1	0	-9		117/57				170	67	40	2014-03-24	Female												117	57					82002
Mitooma	7	1	1		139/71			0	165.3	61	77		Male	1		2	2	2	119/073	300	302			0	139	71					6101
Nsiika	0	0	-9	5.2	111/73			0	150.9	51	33	2013-07-03	Female												111	73					14406
Nyamrisra	2	0	-9		126/63				163.5	56	31		Female												126	63					69588
Ogongo	2	0	-9		126/60				173.3	76	23	2013-11-07	Male												126	60					72600
Rugazi	1	0	-9	4.6	132/75			0	163.2	52	38		Male												132	75					2501
Nyatoto	3	0	-9		124/71				153	56	27		Female												124	71					65820
Kadama	1	0	-9								48	2014-08-01	Male	1		2	2	2	159/110	302	300			0							64808
Othoro	3	0	-9								28	2014-07-07	Female																		90588
Mitooma	4	0	-9	4	126/71			0	173	81	20		Female												126	71					5773
Rugazi	0	0	-9	5.7	121/66			0	165	45	62		Female												121	66					2099
Rugazi	1	0	-9	7.3	111/53			0	150.3	50	59		Female												111	53					1540
Bugono	2	0	-9	4.7	122/68			0	164.8	62	19		Male												122	68					46268
Rwashamire	0	0	-9	5.7	137/74			0	152	55	54		Female												137	74					6301
Kadama	1	0	-9	7.4	130/72			0	151.2	50	22		Male												130	72					62788
Kamuge	-9	-9	-9	5.6	106/70			0	167.3	65	35		Male												106	70					42653
Kitwe	1	0	-9	5.7							38		Female																		20575
Kazo	2	0	-9	5.1	125/86			0	171	54	40		Male												125	86					27488
Kamuge	0	0	-9	13.4	102/70			0	150.6	51	65	2014-01-22	Female	2		1	1	1	108/071	304				0	102	70					43030
Merikit	3	0	-9	6.3	134/86			0	174	49	34		Male												134	86					53135
Mitooma	1	0	-9	4.6	129/78			0	162	45	55		Male												129	78					4140
Kazo	2	0	-9	4.9	122/75			0	162.3	60	32		Male												122	75					27385
Ogongo	0	0	-9		138/73				155.7	49	83		Female												138	73					73872
Ongo	2	0	-9		139/71				180.3	67	40	2014-04-14	Male												139	71					87452
Kadama	1	0	-9	5.8	122/64			0	153	50	19		Female												122	64					64791
Kazo	2	0	-9	5.6	122/70			0	148.5	48	26		Female												122	70					25883
Kadama	0	0	-9	6.6	106/70			0	157	53	64		Female												106	70					64860
Sena	2	0	-9		119/71				159	55	35		Female												119	71					83150
Bugamba	7	0	-9		125/69			0	161.4	54.5	21		Male	1		1	1	1						0	125	69					17705
Nyatoto	1	1	0		121/75				155.7	55	36		Female												121	75					65826
Nyatoto	7	0	-9		117/65				167	61	31		Male												117	65					67377
Bware	6	0	-9		103/63				169.5	56	49		Male												103	63					86123
Kamuge	1	0	-9	3.8	125/74			0	157.2	50	27		Female												125	74					43093
Kitwe	2	0	-9	4.4	112/63			0	147.7	44	24	2013-10-02	Female												112	63					22311
Rwashamire	2	0	-9	4.2	131/77			0	168	60	24		Female												131	77					7262
Nsiinze	0	0	-9	6.1	131/78			0	165.5	71	46		Male												131	78					33125
Ruhoko	3	0	-9	4.9	137/73			0	162	49	18		Male												137	73					9050
Muyembe	3	0	-9	6.2	136/83			0	173.5	71	29		Male												136	83					51391
Nankoma	1	0	-9	5.6							40		Female																		37020
Kadama	0	1	1	6.1	114/67			0	151.5	60	30		Female												114	67					63913
Bugono	1	0	-9	4.6	119/82			0	160	48	24		Female												119	82					46153
Nyatoto	1	0	-9		123/72				159.6	52	26		Female												123	72					65830
Kazo	1	0	-9	5.6	120/74			0	159	52	37		Female												120	74					25614
Nankoma	4	0	-9	6.4	118/74			0	152.8	50	22		Female												118	74					37557
Kazo	0	0	-9	4.1	135/85			0	167	48	35		Male												135	85					28257
Rugazi	7	0	-9	5.4	119/69			0	152.2	48	19		Female												119	69					1554
Kameke	1	0	-9	5.6	117/72			0	162.4	48	23		Female												117	72					61588
Nyatoto	1	1	0		133/60				151.2	37	65		Female												133	60					67305
Mitooma	2	0	-9		126/79			0	158	48	19		Female	1		2	2	2	124/096	300	302	303		0	126	79					3452
Othoro	6	0	-9		134/79				161	69	26		Female												134	79					90680
Bugamba	7	0	-9	6.2	113/71			0	159	53	35		Female												113	71					17263
Kadama	1	0	-9	4.9	130/86			0	153	42	40		Female												130	86					64770
Nankoma	1	0	-9	5.1	113/71			0	164	65	30		Female												113	71					38091
Kiyunga	0	0	-9	4.9	114/86			0	156.9	60	53		Female												114	86					40944
Kadama	3	0	-9	4.9	94/59			0	149.5	47	18		Female												94	59					64767
Rubaare	0	0	-9	5.2	125/71			0	153.4	46	95		Female												125	71					23988
Kitwe	6	0	-9	4.7	113/69			0	161.2	48	27		Male												113	69					20323
Merikit	1	0	-9	6.5	114/66			0	154.2	41	27		Female												114	66					53078
Kitwe	0	0	-9	4.3	125/69			0	146.5	44	73		Female												125	69					20591
Kazo	1	0	-9		138/79			0	162	60	46		Female	3										1	138	79					26862
Kadama	4	0	-9	4.5	114/71			0	158.5	58	29		Female												114	71					64761
Muyembe	1	0	-9	5.4	131/71			0	155.3	4	20		Female												131	71					50017
Nyamuyanja	1	0		5.4	102/56			0	158	47	26		Female												102	56					30511
Rubaare	1	0	-9	6	116/68			0	150.2	53	28		Female												116	68					24010
Merikit	1	0	-9	7.1	114/68			0	166.2	54	20		Female												114	68					52351
Kiyunga	1	0	-9	5.5	102/70			0	165.6	57	49		Male												102	70					41341
Kadama	1	0	-9	4.6	129/78			0	165	63	32		Female												129	78					64755
Bugamba	0	0	-9		129/60			0	162.5	49	62		Female	1		2	2	2	139/074	300				0	129	60					19102
Rwashamire	1	0	-9	5.9	108/69			0	153	54	33		Female												108	69					8547
Kamuge	1	0	-9	4.4	111/79			0	152.1	55	33		Female												111	79					42898
Kitare	6	0	-9		113/73				166.1	54	27		Female												113	73					71298
Ruhoko	0	0	-9	6.6	135/87			0	164	64	64		Male												135	87					10792
Magunga	6	0	-9		117/71				177.9	72.5	31		Male												117	71					78635
Kadama	3	0	-9	4.4	133/57			0	171.9	54	19		Male												133	57					64748
Kadama	1	0	-9	4.4	98/66			0	154.5	52	18		Female												98	66					63547
Muyembe	4	0	-9	4.6	128/76			0	174	59	18		Male												128	76					51742
Kadama	1	0	-9	6.6	117/66			0	169.3	53	24		Female												117	66					64742
Sena	7	0	-9		136/78				177	73	27		Male												136	78					82563
Nyamrisra	3	0	-9		114/68				165	48	29		Male												114	68					69643
Muyembe	1	0	-9	7.8	136/74			0	158.5	55	59		Female												136	74					51072
Kazo	0	0	-9	4.4	133/89			0	139.8	64	30		Female												133	89					28165
Kitare	1	1	1		123/65				159	62	56		Female												123	65					71849
Ogongo	1	0	-9		107/58				160.5	51	26		Female												107	58					73218
Kazo	0	0	-9	7.7	112/65			0	157	40	59		Female												112	65					26073
Nyatoto	0	1	1		137/78				159.8	51	59		Male	1		1	1	1						0	137	78					65848
Kitwe	2	0	-9	5.9	130/86			0	169	54	46		Male												130	86					22523
Kadama	1	0	-9	4.6	105/70			0	154.1	63	33		Female												105	70					64735
Bugono	0	0	-9	6.1	110/64			0	146.3	40	53		Female												110	64					48290
Ongo	2	0	-9		108/58				157	50	34		Female												108	58					87022
Nsiika	0	0	-9	6.2	136/86			0	158	76	61		Female												136	86					14522
Kamuge	7	0	-9	7.9	120/86			0	158	63	27		Female												120	86					42854
Rubaare	2	0	-9	4.2	115/72			0	166	46	68		Male												115	72					23340
Bugamba	3	0	-9	5.7	130/72			0	155	54	23		Female												130	72					18059
Kadama	0	0	-9	5.4	102/74			0	161	60	37	2014-07-02	Female												102	74					64728
Rubaare	0	0	-9	6.6	134/82			0	161	60	30		Female												134	82					24696
Kadama	1	0	-9	6.3	112/56			0	163.2	60	23		Female												112	56					64726
Nsiinze	1	0	-9	5.9	101/70			0	149.4	53	18		Male												101	70					35302
Kiyeyi	2	0	-9	4.5	120/66			0	163	52	20		Female												120	66					56524
Kazo	0	0	-9	7.1	135/68			0	172	60	70	2014-05-14	Male	2	1	9	9	9	109/67	304				0	135	68					28731
Kamuge	1	0	-9	5.4	118/81			0	165.7	63	38		Male												118	81					45104
Bugono	4	0	-9	4.1	130/86			0	163	96	35		Female												130	86					46285
Kadama	4	0	-9	8.8	125/51			0	160	51	18		Female												125	51					64720
Othoro	6	0	-9		119/73				162.2	67	26		Female												119	73					90664
Nankoma	1	0	-9	5.7	105/63				164	78	23		Female												105	63					36819
Bware	1	0	-9		136/86				158.6	74	41		Female												136	86					85599
Bugono	3	0	-9	5.7	128/70			0	164.5	57	57		Male												128	70					48396
Kadama	0	0	-9	5.7	125/82			0	163.7	74	49	2014-07-03	Female												125	82					64750
Nsiika	0	0	-9	6.1	134/73			0	161.4	58	50		Female												134	73					14231
Kadama	-9	0	-9	4.9	130/79			0	166.8	53	45	2014-07-07	Male												130	79					64713
Tom Mboya	2	0	-9		136/72				169.5	70	39	2014-03-12	Male												136	72					81902
Kazo	0	0	-9	3.8	126/68			0	171.5	55	19		Male												126	68					27160
Sena	1	0	-9		126/75				174	63	31	2014-03-25	Male												126	75					83427
Magunga	3	0	-9		131/81				167	91	48	2014-03-10	Female												131	81					77996
Ruhoko	1	0	-9	5.4	137/70			0	151	45	20	2014-02-19	Female												137	70					11159
Nsiinze	1	0	-9	5.6							46		Female																		35062
Kiyunga	2	0	-9	5.4	132/86			0	169.5	58	19		Male												132	86					41051
Kitare	2	0	-9				152/77		168.7	71	27	2013-12-11	Male																152	77	71889
Kamuge	4	0	-9	5.2	114/76			0	161	51	20		Female												114	76					43534
Nankoma	1	0	-9		123/82			0	157.2	61	20		Female												123	82					37727
Kazo	2	0	-9	4.8	135/82			0	171.5	68	25		Male												135	82					28969
Ruhoko	3	0	-9	5.7	116/78			0	159	55	20		Female												116	78					9666
Muyembe	4	0	-9	5.8	122/80			0	152.5	62	30		Female												122	80					49385
Ogongo	2	1	1		125/65				160.1	62	45	2013-11-18	Female												125	65					74615
Kiyunga	3	0	-9	6.4	122/67			0	164.3	75	26		Female												122	67					39136
Mitooma	1	1	1		128/71			0	152.8	50	63		Female	1		2	2	2	139/072	300				0	128	71					3833
Muyembe	0	0	-9	6.1	127/68			0	146.8	36	81		Female												127	68					49001
Bugono	1	0	-9	5.8	129/60			0	169.8	51	24		Male												129	60					47878
Nsiika	1	1	0	5.5	133/90			0	159	64	53	2013-07-24	Male												133	90					13935
Merikit	3	0	-9	5.3	125/79			0	162	45	43		Female												125	79					52720
Muyembe	3	0	-9	5.2	120/63			0	161.2	45	20		Male												120	63					51705
Rubaare	2	0	-9	5.6	130/75			0	158.5	59	31		Female												130	75					24848
Nyamrisra	1	0	-9		127/55				177.2	67	35	2013-11-14	Male												127	55					69411
Kitare	2	0	-9		104/60				159.9	70	29		Female												104	60					71994
Bugamba	1	0	-9	6.8	103/67			0	163.6	41.5	55		Male												103	67					16849
Nsiinze	4	0	-9	4.8	111/61			0	161.1	63	25		Male												111	61					32812
Nsiika	0	0	-9	4.7					155.2	59	20		Male																		15091
Merikit	1	0	-9	5.1	126/81			0	157	64	41		Female												126	81					54983
Rubaare	2	0	-9	4	135/72			0	155.5	46	49		Male												135	72					22957
Kitwe	1	0	-9	5.1	110/62			0	146	45	20		Female												110	62					21248
Kisegi	1	0	-9		089/55				159	56	40		Female												89	55					77455
Mitooma	1	0	-9	5.2	122/80			0	148	44	54		Male												122	80					4981
Ruhoko	2	0	-9	4.6	107/55			0	157.8	55	19		Female												107	55					9867
Kitwe	1	0	-9	4.1	125/87			0	151.5	49	27		Male												125	87					22348
Nyatoto	3	0	-9		119/68				168	60	20		Male												119	68					66045
Nsiika	2	1	0	5.2	109/53			0	158.2	60	33		Female												109	53					12209
Ongo	1	0	-9		130/64				156.8	47	49		Female												130	64					87304
Nyatoto	1	0	-9		114/70				156.8	64	32		Female												114	70					65868
Nyatoto	1	0	-9		105/60				170.4	71	38		Female												105	60					65869
Kadama	1	0	-9	5.5	128/86			0	165.7	54	49		Male												128	86					63394
Nsiinze	1	0	-9	8.1	126/68			0	161.5	60	45		Male												126	68					34496
Merikit	1	0	-9	5.6							70		Female																		55940
Rugazi	2	0	-9	6.7	150/84				163	54	34		Female												150	84					2074
Kadama	1	0	-9	6.1	104/65			0	154	48	25		Female												104	65					64669
Kameke	3	0	-9	4.7	137/87			0	170.5	50	31		Male												137	87					60171
Ogongo	1	0	-9		119/73				158	46	36		Female												119	73					72628
Rwashamire	3	0	-9	4.3	133/74			0	162	56	49		Male												133	74					7142
Kazo	1	0	-9	4.9	131/77			0	155	59	64		Female												131	77					28959
Ogongo	3	0	-9		106/60				161.2	63	46		Female												106	60					72876
Nyamuyanja	0	0		5.4	124/60			0	136.8	37	21		Female												124	60					31297
Bugamba	0	0	-9	4.6	137/58			0	162.6	50	18		Male												137	58					17832
Bware	1	0	-9		117/70				179	55	27		Male												117	70					86134
Othoro	1	0	-9		137/70				185.6	74	26	2014-05-13	Male												137	70					91239
Mitooma	3	0	-9	4.4	123/5			0	154	55	18		Female																		4864
Kameke	1	0	-9	5.6	124/74			0	178	68	28		Male												124	74					62493
Nsiika	1	1	1	3.9	103/62			0	155.5	46	29		Female												103	62					13903
Rugazi	7	0	-9	7.9	139/62			0	175	60	28		Male												139	62					103
Kazo	4	0	-9	4.1	112/70			0	163.2	46	45		Male												112	70					28169
Sena	1	0	-9		114/61				157	54	42	2014-04-06	Female												114	61					82105
Othoro	2	0	-9		127/68				178	75	37		Male												127	68					91244
Magunga	6	0	-9								24		Male																		79566
Bugono	4	0	-9	4.3	124/72			0	170.7	46	29		Male												124	72					47212
Nsiinze	1	0	-9	5.2	148/53			0	148.5	53	20		Female												148	53					33926
Kiyunga	1	0	-9	5.4	137/89			0	164.8	55	36		Female												137	89					39877
Bugono	1	0	-9	5.3	127/82			0	155.8	51	18		Female												127	82					45975
Kadama	0	0	-9	7.1	139/77			0	150.5	52	50		Female												139	77					64646
Bugamba	1	0	-9	5.1	139/82			0	164	55	24		Male												139	82					18489
Bugono	3	0	-9	5.4	122/73			0	161.2	54	19		Female												122	73					47708
Kameke	1	0	-9	4.8	101/66			0	149.7	37	21		Female												101	66					61366
Nyamuyanja	0	0			138/89			0	155	50	33		Female	1	1				142/087					1	138	89					29942
Nsiinze	0	0	-9	6.3	117/81			0	151.6	40	35		Female												117	81					34990
Kiyeyi	2	0	-9	5.3	134/66			0	167.7	53	35		Male												134	66					59146
Kamuge	0	0	-9		128/86			0	167.5	66	43		Male												128	86					45494
Tom Mboya	6	0	-9		101/51				169.5	56	62	2014-02-24	Male												101	51					81807
Kitare	1	0	-9		112/65				159.9	56	30		Female												112	65					71834
Bware	1	0	-9		139/72				154.2	59	62		Female												139	72					84888
Kazo	1	1	1	22.6	116/83			0	153	69	51		Female	3		2	2	2	113/077	300	305	304		0	116	83					28889
Tom Mboya	2	0	-9		132/69				158	56	33		Male												132	69					81280
Rwashamire	3	0	-9	6.8	130/70			0	172	63	33		Female												130	70					8451
Kitwe	2	0	-9	4.4	101/65			0	167	68	21		Male												101	65					22405
Tom Mboya	2	0	-9		106/56				162.6	54	21	2014-03-25	Female												106	56					81557
Nyamrisra	1	0	-9		117/60				175	61	42		Male												117	60					69810
Nsiinze	1	0	-9	4.5	114/70			0	157.6	69	36		Female												114	70					33868
Nyamuyanja	1	0		5.5	119/74			0	160	55	42		Male												119	74					31084
Bugono	1	-9	-9	-9	134/68			0	152.2	40	60		Female												134	68					47866
Kitare	1	0	-9		131/82				163.5	55	33		Male												131	82					72086
Nsiika	1	0	-9	5.6	115/60			0	156	53	24		Female												115	60					11848
Kitare	1	0	-9		135/78				167	81	49		Female												135	78					70650
Magunga	2	0	-9		114/82				166.4	60	21		Female												114	82					77531
Nyamrisra	3	0	-9		138/76				176	73	21		Male												138	76					68360
Kamuge	1	0	-9	5.6	116/81			0	165.4	70	24		Female												116	81					42414
Nyatoto	1	0	-9		98 /61				148	52	36		Female												98	61					65878
Sibuoche	0	0	-9		122/71				154	37	51	2014-06-17	Female												122	71					94451
Nsiika	2	0	-9	5.3	129/71			0	143.4	48	22		Female												129	71					14688
Rugazi	1	0	-9	6.4	113/60			0	151	60	34		Female												113	60					2951
Ogongo	2	0	-9		114/76				149.1	55	29		Female												114	76					73203
Kazo	0	0	-9	4.3	113/62			0	147	45	71		Female												113	62					27036
Nyatoto	3	0	-9		99/50				157.5	43	24	2013-09-25	Female												99	50					65883
Kadama	3	0	-9	5.2	127/78			0	171.3	55	19		Male												127	78					64612
Bware	1	0	-9		121/66				169.5	61	60		Female												121	66					85207
Ongo	3	0	-9		130/69				169	53	24		Male												130	69					87348
Nyatoto	1	0	-9		127/72				166.6	57	55	2013-10-03	Male												127	72					65884
Merikit	1	0	-9	2.8	131/63			0	171.3	60	19		Male												131	63					55176
Nyamrisra	1	0	-9		127/76				156.8	53	23		Female												127	76					67997
Mitooma	1	0	-9		139/75			0	155	74	54		Female	1		1	1	1						0	139	75					4215
Sibuoche	1	0	-9		103/55				168.9	54	41	2014-06-17	Male												103	55					92242
Merikit	1	0	-9	6.5	137/80			0	161.2	46	31		Male												137	80					54674
Bugamba	0	0	-9	5.4	128/65			0	170.5	60	50		Male												128	65					17581
Rubaare	1	0	-9	4.3	139/82			0	162	56	21		Male												139	82					23388
Rubaare	0	0	-9		130/59			0	156	46	50	2013-11-13	Female	2		2	2	2						0	130	59					24036
Ongo	1	0	-9		113/75				146.9	48	23		Female												113	75					86513
Ruhoko	1	0	-9	6	122/76			0	154	50	47		Female												122	76					8853
Kadama	1	0	-9	5.8	115/76			0	180	58	18		Male												115	76					64598
Ogongo	7	0	-9		113/61				163	58	28		Male												113	61					72971
Nyatoto	2	0	-9		111/72				163	52	33		Female												111	72					65890
Rubaare	1	0	-9	4.7	133/74			0	175	70	54		Male												133	74					22671
Rugazi	3	0	-9	5.1	123/59			0	162.1	55	33	2013-08-30	Male												123	59					423
Ruhoko	1	0	-9	12.7	115/78			0	156	64	42	2014-02-06	Female	2		2	2	2	110/080	304	308			0	115	78					9030
Kadama	1	0	-9	5.6	137/78			0	166	46	41		Male												137	78					64592
Othoro	0	0	-9		127/65				163	49	75		Male												127	65					91646
Sibuoche	1	0	-9		137/83				165	52	45	2014-06-24	Female												137	83					93966
Kazo	1	0	-9	4.7	118/73			0	158	52	28		Female												118	73					25905
Kamuge	0	1	1	5.2							47		Female																		44363
Kazo	3	0	-9	3.9	114/62			0	152.8	53	28		Female												114	62					28995
Ruhoko	2	0	-9	5.7	122/65			0	163	60	25		Male												122	65					11098
Tom Mboya	3	0	-9		104/58				172	57	18		Female												104	58					81245
Kiyunga	4	0	-9	6.1	136/87			0	162.1	50	21		Female												136	87					39673
Ruhoko	2	0	-9	4.8	137/72			0	167.3	52	20		Male												137	72					11356
Ongo	1	0	-9		115/66				168.5	56	58		Male												115	66					88861
Nsiinze	2	0	-9	5.1	109/69			0	153.8	55	22		Female												109	69					35167
Nankoma	1	0	-9	7.1	118/72			0	158.9	64	30		Male												118	72					35779
Kadama	3	0	-9	4.9	133/70			0	174	61	51		Male												133	70					64579
Kitare	1	0	-9		110/68				171	69	26	2013-12-10	Female												110	68					69879
Nyamuyanja	1	0		4.9	157/58			0	157	58	23		Female												157	58					29828
Kiyunga	2	0	-9	5.2	126/72			0	168	73	20		Male												126	72					39067
Muyembe	3	0	-9								36		Female																		50407
Kiyunga	0	0	-9	4.8	125/74			0	155.3	55	45		Female												125	74					41137
Mitooma	3	0	-9	4.9	132/77			0	165	58	21		Male												132	77					3241
Nyamrisra	1	0	-9		127/61				162	61	18		Female												127	61					68421
Kamuge	1	0	-9	4.2	138/75			0	151.1	55	32		Female												138	75					42978
Mitooma	4	0	-9	6.4	122/68			0	164	77	19		Female												122	68					4970
Ruhoko	1	0	-9	4.3	136/59			0	162	51	30		Male												136	59					9338
Nsiinze	1	0	-9	5.4					145.2	45	18		Female																		35175
Nankoma	1	0	-9	5.9	133/63			0	165.8	65	19		Male												133	63					35840
Kamuge	1	0	-9	5			126/71	0	169.3	57	26		Male																126	71	43991
Kamuge	2	0	-9	5.1	114/70			0	162.9	52	19		Female												114	70					42828
Sena	3	0	-9		105/56				164	59	22		Female												105	56					83700
Bugamba	1	0	-9	6.1	127/73			0	149.5	50	42		Female												127	73					16391
Kadama	1	0	-9	7.3	136/75			0	157.4	45	34		Male												136	75					64563
Nankoma	0	0	-9	6.8					163	70	64		Female																		36221
Merikit	1	0	-9	4.7	132/52			0	162	53	18		Male												132	52					53819
Kiyeyi	1	0	-9	5.6	117/80			0	161.1	55	19		Female												117	80					56341
Ruhoko	1	0	-9	5.1	117/62			0	159	54	41		Female												117	62					11508
Kadama	1	0	-9	10.2	126/75			0	169.7	60	53	2014-08-06	Male	2		1	2	2	103/68	304				0	126	75					64560
Nyatoto	1	0	-9		112/66				151.2	41	26		Female												112	66					65899
Othoro	1	0	-9		135/79				165	62	21		Male												135	79					89604
Kadama	1	0	-9	8.2	126/75			0	169.7	60	53	2014-08-06	Male	2		1	1	1	108/62	304				0	126	75					64560
Rwashamire	0	0	-9	4.1	105/64				166	50	30		Male												105	64					7426
Kadama	1	0	-9	12.3	126/75			0	169.7	60	53	2014-08-06	Male	2		1	1	1	130/76	304				0	126	75					64560
Kiyunga	8	0	-9	5	119/75			0	168.4	67	25		Male												119	75					40192
Ogongo	2	0	-9		104/59				177.8	51	43		Male												104	59					74210
Kisegi	2	0	-9		120/60				172.5	69	63		Male												120	60					77203
Merikit	1	0	-9	6	127/74			0	162	70	60		Female												127	74					54563
Kadama	1	0	-9	6.3	125/76			0	154.5	50	29		Female												125	76					64557
Sibuoche	1	0	-9		119/64				167.5	53	29		Female												119	64					94389
Nyatoto	1	1	0		113/69				163.1	54	33	2013-09-30	Female												113	69					65902
Kadama	1	0	-9	7	117/63			0		155.5	33		Female												117	63					64554
Kadama	1	1	1	7.2	124/70			0	158.7	56	60		Female												124	70					64552
Ogongo	1	0	-9		103/51				164.5	56	19		Female												103	51					73616
Kazo	0	0	-9	5.2	102/63			0	164	55	69		Male												102	63					26355
Nyamuyanja	1	0		5.1	120/73			0	170.2	74	24		Female												120	73					30814
Bugono	0	0	-9	6.3	113/83			0	157.5	54	28		Female												113	83					46049
Rubaare	1	0	-9	7.3	129/61			0	161	68	33		Male												129	61					25257
Muyembe	1	0	-9	7.5	128/74			0	153.4	45	46		Male												128	74					51856
Merikit	1	0	-9	5.3	124/64			0	172.8	60	24		Male												124	64					53306
Nankoma	1	0	-9	7.3							33		Male																		37790
Sena	2	0	-9		136/49				166	58	38		Female												136	49					83748
Kadama	1	0	-9	6.1	131/84			0	154.4	54	61		Female												131	84					64541
Kisegi	2	1	0		133/77				161.7	58.5	26		Female												133	77					75446
Ruhoko	1	0	-9	4.6	125/70			0	149	47	38		Female												125	70					8704
Nyamuyanja	2	0		4.7	131/65			0	161.5	49	21		Male												131	65					31352
Kadama	1	0	-9	7.6	124/66			0	175.8	58	42		Male												124	66					62850
Ogongo	6	0	-9		128/74				176.2	82	21		Female												128	74					74129
Kazo	0	0	-9		133/85			0	166.5	46	94	2014-04-30	Male	2		1	1	1						0	133	85					25865
Nsiika	2	0	-9	5.3	100/62			0	166	55	19		Female												100	62					11893
Muyembe	1	0	-9	5.2	115/79			0	154.1	63	26		Female												115	79					48931
Kamuge	1	0	-9	5.7	134/84			0	155.6	57	50		Male												134	84					45124
Bware	6	0	-9		112/63				179	59	50		Male												112	63					84260
Kadama	0	0	-9	5.1	123/78			0	165	66	37	2014-08-15	Female		1	2	2	2	124/77					1	123	78					64076
Ruhoko	0	0	-9	5.1	122/82			0	161	54	26		Male												122	82					11036
Tom Mboya	1	0	-9		120/66				168	61.5	20		Female												120	66					80304
Kadama	1	0	-9	5.3	107/67			0	150.7	53	22		Female												107	67					63249
Ogongo	1	0	-9		114/70				164	65	27		Female												114	70					72556
Rwashamire	0	0	-9	7.4	137/70			0	164	44	70		Male												137	70					7039
Nyatoto	3	0	-9		114/68				176.5	70	19		Male												114	68					65914
Kitare	1	0	-9								45		Female																		70358
Bware	2	0	-9		133/70				160	60	24		Female												133	70					86154
Muyembe	3	0	-9	8.2	139/88			0	165.5	57	48		Male												139	88					48808
Kazo	1	0	-9	5.8	139/82			0	162	46	38		Male												139	82					27424
Kazo	2	0	-9	6.1	114/64			0	173	62	63		Male												114	64					28504
Kadama	1	0	-9	4.8	129/80			0		156.4	32		Female												129	80					64518
Kameke	0	0	-9	5.6	126/72			0	167.8	70	66		Male												126	72					60004
Ruhoko	2	0	-9	5.6	134/80			0	162	62	19		Female												134	80					11540
Ongo	1	0	-9		110/65				161	53	46		Female												110	65					88596
Tom Mboya	6	0	-9		111/63				166.4	58	34	2014-03-25	Female												111	63					81533
Bugamba	0	0	-9	5.7	99/64			0	159	52	62		Female												99	64					18420
Magunga	1	0	-9		112/68				157.3	77	43		Female												112	68					79792
Merikit	2	0	-9	4.5	123/87			0	140.6	49	18		Male												123	87					53501
Nsiika	2	0	-9	6.3	133/85			0	164.2	54	29		Male												133	85					14448
Kitare	1	0	-9		125/70				155.5	45	38		Female												125	70					70286
Rwashamire	0	0	-9	7.7	138/75			0	156	60	53		Female												138	75					6437
Bugamba	2	0	-9	6.3	128/71			0	156	53	39	2013-07-16	Female												128	71					17827
Rubaare	1	0	-9	5.3	130/67			0	169	57	26		Male												130	67					24816
Nsiika	1	0	-9	5.6	86/51			0	159	47	39		Female												86	51					14419
Kameke	1	1	1	5.3	99/60			0	167.5	60	23		Female												99	60					62362
Kazo	0	0	-9	5.5	137/85			0	152	46	58		Female												137	85					27301
Kisegi	1	0	-9		111/78				155.4	60	29		Female												111	78					75431
Merikit	1	0	-9	6.5	115/74			0	158.5	50	19		Female												115	74					54778
Nyamuyanja	1	0		6.8	128/78				170.5	72	47	2014-06-17	Male	2		2	2	2	118/077	304	305			0	128	78					30371
Ruhoko	0	0	-9	6.8	124/84			0	157.3	55	64		Female												124	84					11636
Rubaare	1	0	-9	7.3	138/78			0	174.8	48	44		Male												138	78					24364
Merikit	1	0	-9	6.2	118/74			0	158.3	55	29		Female												118	74					54910
Ongo	1	0	-9		118/59				172.5	57	65		Male												118	59					88525
Nyatoto	2	0	-9		107/60				156.5	42	36	2013-09-17	Female	2		1	1	1						0	107	60					67803
Nyamuyanja	1	0		5.2	139/81			0	174	58	18		Male												139	81					31222
Ongo	1	0	-9		140/62				171	55	37		Female												140	62					87353
Kazo	2	0	-9	3.8	108/81			0	168	53	28		Male												108	81					29027
Kadama	1	0	-9	4.6	137/83			0	159.5	52	42		Male												137	83					64489
Ogongo	1	1	0		126/55				166	64	81		Male												126	55					72529
Kadama	0	0	-9	6.8	128/66			0	175.8	66	37		Male												128	66					64487
Kadama	3	0	-9	4.9	118/78			0	155.4	67	20		Female												118	78					63411
Rwashamire	1	0	-9	5	111/72			0	178.2	56	38		Female												111	72					7419
Kiyunga	4	0	-9	3.4	120/78				149.5	50	26		Male												120	78					41125
Nyatoto	3	0	-9		116/65				157	49	30	2013-10-10	Female												116	65					65926
Othoro	2	0	-9		108/59				167	53	20		Female												108	59					90671
Kameke	2	0	-9	5.8	120/69			0	159.2	53	26		Male												120	69					62147
Sibuoche	1	0	-9		119/77				163.8	67	19		Female												119	77					94230
Nyatoto	0	0	-9		106/61				168.9	47	61		Female												106	61					65929
Kadama	2	0	-9	6.7	108/59			0	161.1	63	42	2014-07-03	Female												108	59					64478
Bugamba	1	0	-9	5.9	114/56			0	150	52	20		Female												114	56					16235
Bware	1	0	-9		119/56				158.3	49	24		Male												119	56					85188
Nyamuyanja	3	0		5.6	129/62			0	160	55	20		Female												129	62					30718
Merikit	2	1	1								62	2014-07-08	Female	1					155/93	300	302			0							53212
Kadama	1	0	-9	6.6	136/72			0	166	70	38		Female												136	72					64473
Sibuoche	1	0	-9		89/54				170	53	21	2014-06-16	Female												89	54					94371
Nyamuyanja	4	0		6.1	114/73			0	158.2	75	31	2014-05-22	Female												114	73					29889
Kadama	1	0	-9	4.8	104/59			0	159.5	58	23		Male												104	59					64470
Muyembe	1	0	-9	6	139/86			0	156.3	56	58		Female												139	86					49485
Kiyeyi	1	0	-9	4.6	122/86			0	161	47	32		Female												122	86					58666
Nyatoto	2	0	-9		124/63				174.1	65	25		Male												124	63					65934
Mitooma	3	0	-9	4.9	113/53			0	161.5	55	22		Male												113	53					3972
Othoro	1	0	-9		115/64				161	50	24		Female												115	64					91749
Rwashamire	3	0	-9	6.4	135/75			0	179	63	33		Male												135	75					7261
Bugamba	0	0	-9	7.5	121/80			0	152.5	58	58	2013-07-03	Female	2		2	2	2	135/095	304				0	121	80					16617
Merikit	1	0	-9	4.3	138/82			0	161.5	56	25		Female												138	82					54724
Bugono	2	0	-9	4.6	113/78			0	153.2	47	24		Female												113	78					47174
Kadama	1	0	-9						163.1	55	54		Male																		64460
Othoro	1	0	-9		102/56				160.3	54	35	2014-05-12	Female												102	56					91649
Sena	3	0	-9		112/64				163	37	19		Female												112	64					82107
Kadama	2	0	-9	9.1	126/77			0	170.6	84	47		Female												126	77					64714
Kadama	1	0	-9	5.1	132/71			0	162.7	60	24		Male												132	71					64456
Kadama	1	0	-9	25.1	103/81			0	156.7	37	56	2014-06-19	Male	2		1	1	1	107/79	304				0	103	81					63807
Kitare	1	0	-9		121/65				169	56	70	2014-01-06	Male												121	65					71335
Kamuge	1	0	-9	5.4	108/58			0	156.5	53	23		Female												108	58					43675
Ruhoko	2	0	-9	5.6	113/81			0	169.5	51	34		Male												113	81					11401
Nyatoto	1	0	-9		89/47				153.6	48	26	2013-09-17	Female												89	47					65938
Kadama	0	0	-9	5.6	121/76			0	159.3	56	28		Female												121	76					64450
Bugono	2	0	-9	5.2	116/72			0	159.9	61	24		Female												116	72					47809
Tom Mboya	7	0	-9		130/76				174.3	73	24		Female												130	76					81598
Ogongo	1	0	-9		104/58				169	64	30	2013-11-07	Female												104	58					74058
Kitwe	0	0	-9	6	117/69			0	167.5	60	27	2013-10-23	Male												117	69					20675
Kazo	6	0	-9	5.4	120/73			0	166.5	80	23		Female												120	73					26851
Merikit	2	0	-9	4.3	117/78			0	167.1	56	26		Male												117	78					55731
Rugazi	1	0	-9	6.4	119/43			0	158	49	27		Female												119	43					2838
Bware	1	0	-9		114/49				156.4	56	54		Female												114	49					85346
Kitwe	0	0	-9	6.1	137/83			0	156.6	52	53		Female												137	83					22290
Nyamuyanja	0	0		6.4	119/69			0	165	54	55		Male												119	69					29204
Kamuge	3	0	-9	5.3	131/66			0	162.1	53	19		Male												131	66					42199
Kamuge	1	0	-9	4.9	128/89			0	163.7	57	52		Male												128	89					43155
Merikit	4	0	-9	4.9							25		Male																		55315
Nyatoto	1	0	-9		106/62				159.7	47	28	2013-09-19	Female												106	62					66136
Kamuge	1	0	-9	4.8	110/87			0	152.1	52	21		Female												110	87					43552
Sena	3	0	-9		113/64				163	67	36		Female												113	64					82318
Rwashamire	3	0	-9	5.1	121/77			0	156	46	26		Female												121	77					6841
Bware	1	0	-9		126/94				154.5	43	21		Female												126	94					85741
Kadama	0	0	-9	4.9	127/77			0	164.2	60	41		Female												127	77					64435
Kadama	4	0	-9	5.7	137/80			0	165.7	50	21		Male												137	80					64434
Kisegi	1	0	-9		108/51				155	51	44		Female												108	51					77423
Kisegi	1	0	-9		113/59				107	68	23		Female												113	59					77048
Ruhoko	4	0	-9		115/73			0	157.2	61.5	56		Male	2		1	1	1						0	115	73					10014
Rugazi	4	0	-9	4.7	118/66			0	162.6	64	28		Male												118	66					871
Bugono	3	0	-9	6.4	106/60			0	161.1	57	18		Female												106	60					46219
Bugamba	0	0	-9	4.9	126/77			0	157.5	60.5	36		Female												126	77					16421
Bware	1	0	-9		139/63				173	55	80		Male												139	63					83981
Nyatoto	2	0	-9		133/65				170.5	63	38		Male												133	65					65957
Mitooma	2	1	1		137/89			0	159	62	59		Female	1		1	1	1	127/095	301	300			0	137	89					5801
Othoro	3	0	-9		123/72				161.5	69	18		Female												123	72					90310
Kadama	1	0	-9	6.2					156.4	58	19		Male																		63963
Kadama	0	1	0	6	135/60			0	147.5	40	75		Female												135	60					64683
Kadama	0	0	-9	3.6	123/70			0	167	62	54		Male												123	70					64420
Rubaare	1	0	-9	4.7	122/65			0	158	44	40	2013-11-07	Female												122	65					23689
Bware	7	0	-9		114/70				158	57	24		Female												114	70					84141
Kitwe	4	0	-9	5.2	130/90			0	150	45	22		Female												130	90					19837
Ongo	0	0	-9		97/56				162.5	56	71		Female												97	56					87982
Kazo	1	0	-9	4.9	137/84			0	165	54	32		Female												137	84					27297
Sibuoche	1	0	-9		117/86				159.4	37	27		Female												117	86					92825
Kadama	1	0	-9	6.2	108/58			0	161.3	6	26		Female												108	58					64413
Nyamrisra	6	0	-9		135/88				155	67	29		Female												135	88					68329
Kadama	1	0	-9	4.4	136/79			0	176.5	81	26		Male												136	79					63603
Rugazi	0	0	-9	8.4	138/70			0	167.2	50	78		Male												138	70					2496
Nyamrisra	1	0	-9		127/70				160.2	63	28		Female												127	70					69135
Bugamba	1	0	-9	6	116/82			0	149.8	63	29		Female												116	82					16295
Kisegi	3	0	-9		122/81				169.8	58	32	2014-02-17	Female												122	81					77301
Kadama	1	0	-9	4.3	118/74			0	164	53	28		Female												118	74					63714
Othoro	1	0	-9		112/70				157.4	49	24	2014-05-20	Female												112	70					91555
Merikit	0	0	-9	5.1	113/78			0	158.9	43	30		Female												113	78					52695
Nankoma	3	0	-9	8.3	112/65			0	159.5	80	58		Female												112	65					37168
Nankoma	3	0	-9	6.2	133/74			0	166.1	70	59		Male												133	74					37958
Nyamrisra	0	1	0				139/84				72		Female																139	84	69065
Nyamuyanja	3	0		6	116/74			0	154	55	26		Female												116	74					30061
Kiyunga	3	0	-9	6.6	111/73			0	159.9	56	28		Female												111	73					40661
Ongo	0	0	-9		117/68				161	34	58		Female												117	68					86968
Kamuge	0	0	-9	4.3	124/75			0	165.4	60	19		Male												124	75					45017
Bugamba	3	-9	-9	-9					150.2	44.5	18		Female																		15748
Nyamrisra	2	0	-9		116/65				165.6	58	26		Male												116	65					69693
Rugazi	3	0	-9	5.7	138/88			0	147	52	18		Female												138	88					371
Ongo	1	0	-9		108/57				160.5	66	84		Female												108	57					86436
Kiyunga	8	0	-9	8.1	120/82				145.5	60	45		Female												120	82					40796
Nsiinze	1	0	-9	5.7	128/76			0	150.1	59	71		Female												128	76					34510
Rugazi	0	0	-9	6.2							39	2013-10-07	Female																		544
Othoro	1	0	-9		096/58				158	62	28	2014-05-08	Female												96	58					89101
Kamuge	1	0	-9	4.9	127/80			0	162.6	44	50		Female												127	80					45163
Ongo	1	0	-9		140/80				168.4	69	61		Female												140	80					88244
Kadama	7	0	-9		118/69			0	159.8	55	25		Female												118	69					64386
Ruhoko	2	0	-9	4.9	134/80			0	184	90	45		Male												134	80					11533
Kadama	1	1	0	8					150.2	63	56		Female																		64383
Tom Mboya	2	0	-9		126/68				169	68	35		Female												126	68					80586
Kadama	0	0	-9	5.4	110/78			0	151.4	50	30		Female												110	78					64381
Nsiinze	1	0	-9	5	126/78			0	172.5	60	36		Male												126	78					33391
Kiyeyi	1	0	-9	6.5	104/63			0	154	41	34	2014-06-04	Female												104	63					58583
Nsiinze	1	0	-9	4.1	134/70			0	173	62	35		Male												134	70					34721
Nsiika	1	0	-9	5.1	114/83			0	173.2	66	31		Female												114	83					12109
Bugono	1	0	-9	6.5	120/77			0	156.5	52	40		Female												120	77					45997
Kadama	0	0	-9	5	098/66			0	143.4	37	22		Female												98	66					64376
Nsiinze	1	0	-9	5.3	117/84			0	165.2	70	40		Female												117	84					32904
Kadama	1	0	-9	5.8	128/78			0	171.5	68	46		Male												128	78					64642
Kiyeyi	0	0	-9	6.4	132/73			0	149	47	40		Male												132	73					57891
Nyatoto	0	0	-9		126/64				160	68	66		Female												126	64					67602
Kamuge	1	0	-9	5.7	129/78			0	165.6	61	23		Male												129	78					45608
Muyembe	4	0	-9	6.9	111/62			0	178.5	64	40		Male												111	62					50181
Mitooma	1	0	-9	7.6	107/73			0	164.5	60	44	2013-10-17	Female	2	1				115/079					1	107	73					5315
Kitare	3	0	-9		127/57				168	63	21		Male												127	57					70913
Kitwe	1	0	-9	5	131/73			0	150	40	26		Female												131	73					21826
Bugamba	2	0	-9	5.2	101/66			0	169.2	51	54		Male												101	66					17020
Rwashamire	0	0	-9	6.7	104/56			0	151	52	18		Female												104	56					7988
Kameke	1	0	-9	6.2	79/66			0	163.1	53	23		Female												79	66					62665
Kadama	1	0	-9	6.3	115/77			0	148.7	44	29		Female												115	77					65484
Kadama	4	0	-9	4.9	134/78			0	151.4	57	20		Male												134	78					65294
Ogongo	0	0	-9		130/65				153.6	50	65		Female												130	65					73450
Nankoma	3	1	1	0	131/79			0	167.3	90	38		Female	1		2	2	2	117/80	300				0	131	79					36678
Kadama	2	-7	-9	4.9	114/66			0	155.3	50	28		Female												114	66					64358
Kazo	2	0	-9	5.9	101/66			0	157.5	50	33	2014-05-13	Female												101	66					25438
Rwashamire	2	0	-9	5.7	126/82			0	171	60	36	2014-03-05	Male												126	82					7464
Kiyeyi	1	0	-9	5.1	118/76			0	170.2	61	34		Male												118	76					58847
Mitooma	1	0	-9	3.7	128/77			0	154.4	59	24		Male												128	77					3567
Kitare	1	0	-9								22		Female																		70356
Merikit	1	0	-9	5.1	135/85			0	175.6	67	37		Male												135	85					53651
Muyembe	1	0	-9		134/89			0	157.6	60	50		Female		1				132/85					1	134	89					48552
Muyembe	2	0	-9	6.8	134/77			0	155.4	71	55		Male												134	77					48972
Nankoma	3	0	-9	6.3							27	2014-01-20	Male		1				158/81					1							36563
Kiyeyi	1	0	-9	4.7	120/70			0	158.6	52	19	2014-06-11	Female												120	70					57844
Merikit	1	0	-9	5.1	117/69			0	166.9	60	21		Male												117	69					53043
Kameke	1	0	-9	4.8	110/77			0	154	51	36		Male												110	77					59549
Kadama	0	0	-9	5.2	115/74			0	144.9	40	64		Female												115	74					64344
Ongo	6	0	-9		113/58				161	56	20		Female												113	58					87640
Bugamba	7	0	-9	5.4	132/82			0	167.3	79	43		Male												132	82					17633
Kadama	1	0	-9	9.4	138/78			0	173.6	66	34		Male												138	78					64341
Kisegi	1	0	-9		136/78				161	45	88		Male												136	78					77010
Ruhoko	2	0	-9	6.8	106/67			0	172	55	50		Male												106	67					10476
Kisegi	1	0	-9		116/62				158.6	57	47		Female												116	62					76489
Magunga	1	0	-9		118/65				172.5	69	54	2014-01-27	Male												118	65					79816
Kadama	3	0	-9	5.3	130/70			0	165.2	60	19		Female												130	70					62771
Nyatoto	1	0	-9								72	2013-09-24	Female																		66458
Ogongo	7	0	-9								32		Male																		74560
Nyatoto	3	0	-9		132/58				178.5	74	33		Male												132	58					65987
Kadama	0	0	-9	5.6							23		Female																		64332
Rugazi	6	0	-9	5.9	115/63			0	162	54	23		Female												115	63					2072
Kitwe	0	0	-9	5.3	107/64			0	151	44	40		Female												107	64					21283
Muyembe	1	0	-9	5.7	109/59			0	152.6	55	22		Female												109	59					52112
Kazo	1	0	-9	5.1	122/80			0	159	58	31		Female												122	80					26110
Bware	1	0	-9		118/60				156	49	25		Female												118	60					84192
Nsiika	1	0	-9	3.6	123/65			0	167.8	59	30		Female												123	65					15174
Ongo	1	0	-9		139/64				162.4	65	30		Female												139	64					87814
Ogongo	3	0	-9		129/67				184	60	25		Male												129	67					73950
Nsiika	1	0	-9	4.5	135/73			0	171.2	62	22		Male												135	73					13992
Sibuoche	1	0	-9		133/82				171.9	61.5	64		Male												133	82					92088
Kadama	0	0	-9	4.9	130/73			0	154.3	45	54		Female												130	73					64321
Merikit	3	1	0	5.9							43		Female																		55534
Nyatoto	6	0	-9		116/73				162	61	28		Female												116	73					65992
Bugamba	0	0	-9		134/87			0	167.2	47	63		Female	1		1	1	1						0	134	87					18295
Nsiinze	4	0	-9	5.1	118/78			0	154.3	55	20		Female												118	78					34730
Ruhoko	2	1	0		132/74			0	160	65	36		Female	1		2	2	2	120/083	300				0	132	74					10064
Kadama	1	0	-9	5.4	118/66			0	160	62	34		Female												118	66					64264
Nankoma	0	0	-9	6.8							47		Female																		38604
Kadama	1	0	-9	4.8	111/86			0	159.8	64	32		Female												111	86					64313
Kadama	3	0	-9	4.4	129/76			0	157.2	45	19		Female												129	76					63544
Ruhoko	3	0	-9	5.5	134/68			0	161	52	40		Male												134	68					10201
Kitwe	2	0	-9	7.9	139/84			0	167	55	43		Male												139	84					21841
Kitare	3	0	-9		96/57				162.4	50	47		Female												96	57					70829
Ogongo	1	0	-9		139/62				159.5	56	67		Female												139	62					74097
Merikit	1	0	-9	5.1							64	2014-08-07	Male																		54309
Mitooma	1	0	-9	5.8	123/77			0	158.5	60	49		Female												123	77					5629
Bugamba	4	0	-9	5.2	113/53			0	165.5	48.5	33		Male												113	53					17295
Rugazi	3	0	-9	4.1	108/61			0	155	55	28		Female												108	61					2903
Kadama	1	0	-9	6.3	122/70			0	169.1	59	41		Female												122	70					64307
Kadama	1	0	-9	6.2	128/82			0	168.2	50	48		Male												128	82					64306
Nsiika	2	0	-9	5.9	129/63			0	166	60	21		Female												129	63					11880
Bugamba	1	0	-9	4.8	137/76			0	156.5	46	52		Female												137	76					18288
Kisegi	1	0	-9		103/54				163.3	60	21		Female												103	54					77138
Kiyeyi	1	0	-9	5.6	120/73			0	163.4	50	56		Female												120	73					56239
Kameke	1	0	-9	5.8	136/75			0	164.3	64	38		Male												136	75					62052
Muyembe	1	0	-9	6.1	122/73			0	158.8	61	22		Female												122	73					50032
Nyamrisra	1	0	-9		96/57				152.5	50	33		Female												96	57					69695
Tom Mboya	3	0	-9		107/63				168.7	65	53	2014-03-30	Female												107	63					81765
Nyatoto	0	0	-9		127/67				164.3	57	50		Female												127	67					66775
Kazo	2	0	-9	6.1	116/76			0	157	61	42		Female												116	76					28493
Kiyeyi	2	0	-9	6.2	92/62			0	151.2	49	39		Female												92	62					57102
Kadama	1	0	-9	6.1	130/83			0	178	70	44		Male												130	83					64294
Kamuge	3	0	-9	6	117/72			0	168.7	77	19		Male												117	72					42318
Rugazi	1	0	-9	6.9	115/78			0	147.5	45	28		Female												115	78					2940
Kiyunga	1	0	-9	8.2	119/82			0	176	72	22		Male												119	82					40011
Magunga	0	0	-9		124/79				177.6	80	63		Female	2		1	1	1						0	124	79					79733
Ongo	3	0	-9		124/70				177.5	72	48		Male												124	70					87915
Kameke	1	0	-9		132/88			0	153	50	50		Female												132	88					60782
Kitare	1	0	-9		109/56				162.5	54	49	2013-11-26	Female												109	56					70929
Kadama	1	0	-9	5.7	124/73			0	157.1	56	51		Female												124	73					64286
Rugazi	1	0	-9	4.7					158	45	18		Male																		1151
Kiyunga	4	0	-9	7	107/55			0	168.3	65	46		Male												107	55					39218
Rubaare	3	0	-9	5.6	125/67			0	170	59	35		Male												125	67					25316
Kadama	2	0	-9	5.2	133/82			0	151.4	41	27		Female												133	82					64282
Merikit	2	0	-9		131/80			0	128	50	42		Female	1	1	2	2	2	136/93					1	131	80					52298
Mitooma	8	0	-9	5.8	114/85			0	154	76	25		Female												114	85					4669
Kameke	1	0	-9	4.7	96/59			0	163	46	36		Female												96	59					60446
Nsiika	6	0	-9	5.8	132/86			0	163.6	75	21		Female												132	86					14978
Othoro	1	0	-9		110/65				182	64	35	2014-05-26	Male												110	65					89396
Kitare	1	0	-9		122/73				168.4	71	18		Female												122	73					71398
Rubaare	1	0	-9	7.9	132/81			0	162.4	70	48		Female												132	81					24488
Nyatoto	1	1	0		129/70				166	92	43		Female												129	70					66590
Sena	3	0	-9		127/67				154	46	24		Female												127	67					83022
Nyatoto	6	0	-9		110/53				164	53	25	2013-09-25	Female												110	53					65998
Nyamrisra	7	0	-9		128/74				158.2	52	20		Male												128	74					68492
Kamuge	1	0	-9	5.1							22		Female																		42728
Merikit	0	0	-9	4.5							26		Female																		54340
Nyatoto	2	0	-9		126/78				175.4	77	44		Male	1										0	126	78					67642
Ruhoko	1	0	-9	5.2	138/89			0	159	63	45		Female												138	89					8945
Bugamba	2	0	-9	5.3	137/72			0	172	60	42		Male												137	72					17561
Kadama	0	0	-9	5.4	126/71			0	167	50	37		Male												126	71					62878
Rugazi	2	0	-9	4.3	139/80			0	163	59	57		Male												139	80					1805
Nankoma	1	0	-9	5.2							45		Female																		36217
Tom Mboya	3	0	-9		136/63				174	69	40	2014-03-19	Male												136	63					81963
Kadama	0	0	-9	5	110/69			0	154	50	48		Female												110	69					64259
Merikit	1	1	0								68		Male	1		1	1	1	125/70	300				0							55599
Kamuge	4	0	-9								53	2014-04-07	Male	1		1	1	1	133/88	300				0							43149
Kadama	2	0	-9	4.7	122/72			0	155.1	50	21		Female												122	72					64256
Kisegi	1	0	-9		103/55				173	66	52	2014-02-06	Male												103	55					76503
Kazo	0	0	-9	5.4	122/75			0	159	44	48		Female												122	75					28713
Rubaare	3	0	-9		130/74			0	177	59.5	23		Male												130	74					25361
Othoro	1	0	-9		105/60				159	55	37	2014-05-14	Female												105	60					89729
Rubaare	1	0	-9	5.3	132/78			0	155.5	82	33		Female												132	78					25249
Rwashamire	4	0	-9	5.8	135/85			0	160	89	31		Female												135	85					6397
Nyamuyanja	9	0		9.2	139/76			0	166	80	35		Male												139	76					32013
Kazo	2	0	-9	4.8				0	167	53	22		Female																		28489
Kamuge	1	0	-9	4.2	106/70			0	158.3	60	26		Female												106	70					43123
Nankoma	0	0	-9	5.2					161.3	70	30		Female																		38241
Kiyunga	1	0	-9	17.8	135/79			0	168.4	75	61	2013-12-02	Male	2		1	1	1	138/71	308				0	135	79					38872
Kadama	1	0	-9	4.6	139/86			0	179	69	48		Male												139	86					64817
Ruhoko	0	0	-9	5.1	107/77			0	149	40	49	2014-02-26	Female												107	77					9128
Kadama	1	0	-9	5.2					150	37	20		Female																		64241
Rubaare	0	0	-9	4.7	136/72			0	158.4	67	65		Female												136	72					23200
Rubaare	0	0	-9	4.4	103/61			0	157	54	23		Female												103	61					22920
Kamuge	6	-9	-9	-9	133/86			0	170.5	65	24		Male												133	86					44581
Merikit	1	0	-9	4.7	127/70			0	166.2	51	20		Male												127	70					52640
Mitooma	7	0	-9	2.4	131/83			0	164.8	56	23		Male												131	83					5967
Kazo	1	0	-9	5.1	119/71			0	156.5	52	34		Female												119	71					26951
Muyembe	4	0	-9	5.2	132/72			0	172.1	66	25		Male												132	72					51993
Mitooma	2	0	-9	3.8	138/75			0	156.5	70	33		Female												138	75					5645
Kameke	2	0	-9	6.1	130/81			0	165	47	25		Female												130	81					60295
Kiyunga	1	0	-9	6	118/81			0	151.5	52	18		Female												118	81					38953
Merikit	0	0	-9	5.3	132/76			0	162.4	58	48		Female												132	76					52657
Bugamba	4	0	-9		114/64			0	162.5	53	24		Female												114	64					17372
Tom Mboya	1	0	-9		119/74				173	78	36	2014-03-10	Male												119	74					80553
Kiyeyi	1	0	-9	7.4	81/62			0	169.3	45	54		Male												81	62					56845
Kitare	1	0	-9		102/55				168	53	21		Female												102	55					72178
Kadama	1	0	-9	7.2	115/75			0	169	45	43		Male												115	75					64227
Rugazi	1	0	-9	4.3	122/82			0	163.2	57	32		Female												122	82					1314
Muyembe	8	0	-9		123/78			0	171.6	68	69		Male	2		1	1	1							123	78					51124
Sena	6	0	-9		140/83				172	63	23		Male												140	83					82431
Othoro	1	0	-9		130/50				163	65	60		Female												130	50					89464
Kadama	0	0	-9	4.9	116/78			0	153.5	51	21		Female												116	78					64222
Nyamrisra	3	0	-9		108/59				169.7	61	36	2013-10-08	Male												108	59					68215
Mitooma	1	0	-9	5.4	135/84			0	164	56	33		Male												135	84					3790
Kameke	1	0	-9	5.3	121/89			0	172.3	58	45		Male												121	89					62732
Ogongo	1	1	0		117/59				167	53	51	2013-11-06	Female												117	59					73167
Bware	1	0	-9		121/65				163.7	60	51		Female												121	65					84958
Ruhoko	7	0	-9	6.9	134/82			0	164	42	21		Male	2		2	2	2	106/080	304	305			0	134	82					10350
Nsiika	0	0	-9	6.3	128/85			0	153.6	56	40		Female												128	85					13414
Kitare	1	0	-9								39		Female																		70511
Magunga	6	0	-9		126/85				160.5	62	48		Female												126	85					78560
Kisegi	1	0	-9		125/53				162.5	56	31	2014-02-17	Male												125	53					77027
Muyembe	4	0	-9	5.3	131/70			0	169.6	54	21		Male												131	70					48968
Nankoma	0	0	-9	6.8	118/68			0	152	44	33		Female												118	68					38131
Kiyeyi	0	0	-9	5.4	132/84			0	142.8	47	46		Female												132	84					58620
Nyamrisra	2	0	-9		114/62				187	70	34		Male												114	62					69722
Nyamrisra	1	0	-9		123/56				170	61	18		Male												123	56					69047
Rubaare	1	0	-9	4.6	114/59			0	167	58	19		Female												114	59					24884
Rubaare	2	0	-9	4.5	127/69			0	161	58	39		Female												127	69					23670
Merikit	4	0	-9	4.8	101/59			0	172.1	45	27		Female												101	59					53829
Kadama	1	0	-9		117/77			0	156	53	32		Female	1		1	1	1						0	117	77					63227
Nankoma	0	0	-9	4.8	113/68			0	162.6	63	28		Male												113	68					37078
Bware	2	0	-9		114/66				172.3	58	34		Male												114	66					84675
Nankoma	3	0	-9	5.4	118/78			0	155.5	53	19		Female												118	78					37883
Merikit	8	0	-9	6.8	127/65			0	181	64	44	2014-06-10	Male	2		1	1	1	112/68	304				0	127	65					54059
Kamuge	4	1	0	5.7	130/89			0	164.1	84	53		Male	3		1	1	1	130/072	304				0	130	89					42286
Kadama	1	0	-9	6.3	109/58			0	154.6	48	24		Female												109	58					65020
Nankoma	3	0	-9	6.7							18		Female																		35617
Kadama	3	0	-9	6.2	124/61			0	163.8	73	18		Male												124	61					64205
Rugazi	1	0	-9	8.4	137/77			0	149	66	40		Female												137	77					687
Kisegi	1	0	-9		119/77				165	61	33		Male												119	77					76000
Kitare	2	0	-9		123/62				158.1	55	44	2013-12-18	Female												123	62					71615
Kitwe	7	0	-9	6.2	134/73			0	163	55	37		Male												134	73					20075
Ogongo	6	0	-9		115/63				166.5	92	45		Female												115	63					74726
Kitwe	0	0	-9	8.7	132/74			0	149	52.5	34		Female												132	74					21074
Sena	3	0	-9		105/59				171	59	40	2014-03-24	Male												105	59					83221
Rugazi	2	0	-9	3.7	140/83			0	170	50	53	2013-08-02	Male												140	83					565
Kisegi	0	0	-9								64		Female																		76908
Nankoma	4	0	-9	5.9	116/70			0	166.2	65	44		Male												116	70					38359
Kameke	0	0	-9		118/73			0	167.4	48	30		Female	1	1				110/60					1	118	73					62259
Kadama	3	0	-9	5.4	130/87			0	159.1	54	19		Female												130	87					64192
Kameke	1	0	-9	6.7	110/74			0	157	55	29		Female												110	74					59943
Nankoma	0	0	-9	4.9	119/76			0	159.4	58	32		Female												119	76					35947
Nankoma	2	0	-9	3.6	130/78			0	174.6	76	23		Male												130	78					36992
Merikit	0	0	-9	5.6	139/74			0	170	55	27		Male												139	74					53198
Nankoma	2	0	-9	6.2	109/82			0	156.7	97	31		Female												109	82					36903
Merikit	2	0	-9	4.6	106/71			0	164.3	55	24		Female												106	71					52827
Nankoma	3	0	-9		138/85			0	148.5	60	39		Female	1										1	138	85					36482
Nyatoto	0	0	-9		120/66				164.6	54	59		Female	1		2	2	2						0	120	66					67217
Kadama	2	0	-9	5.3	106/47			0	153.7	50	21		Male												106	47					64184
Kamuge	1	0	-9	5.1	120/74			0	168.3	75	34		Male												120	74					45226
Ongo	1	0	-9		112/67				166	73	38		Male												112	67					86999
Kadama	1	0	-9	4.2	121/51			0	157.3	59	19		Female												121	51					64180
Kadama	1	0	-9	5.9	123/61			0	164	55	25		Male												123	61					64179
Kadama	1	0	-9	4.6	92/43			0	161.8	45	25		Female												92	43					64178
Kamuge	3	0	-9	4.7	118/74			0	153.1	75	35		Female												118	74					44935
Nankoma	1	1	1	6	138/86			0	161.9	70	39	2013-11-29	Female												138	86					35939
Nyatoto	2	0	-9		110/57				178.6	68	26		Male												110	57					66023
Kazo	1	0	-9	5.1	136/80			0	170	65	47		Male												136	80					26537
Nsiika	2	0	-9	5.4	121/69			0	158	49	31		Male												121	69					13460
Ruhoko	0	0	-9	7.8	122/81			0	156	54	54	2014-02-11	Female	2		2	2	2		304	305			0	122	81					9470
Ruhoko	6	0	-9	6.2	113/75			0	168	58	21		Female												113	75					10456
Ogongo	2	0	-9		128/74				161.5	59	20		Female												128	74					74424
Kameke	1	0	-9	6.6	128/80			0	146.3	43	69		Female												128	80					60065
Merikit	1	0	-9	3.6	101/59			0	163.5	62	27		Female												101	59					54898
Mitooma	0	0	-9	5.2	139/85			0	161.5	78	50		Female												139	85					4113
Ogongo	3	0	-9		124/68				176.4	74	19		Male												124	68					74071
Ogongo	1	0	-9		115/59				160.3	63	29	2013-11-14	Female												115	59					72657
Sibuoche	0	0	-9		107/59				154.5	57	69		Female												107	59					94849
Kadama	3	0	-9	7.3	131/71			0	159.8	60	38		Female												131	71					64164
Tom Mboya	2	0	-9		111/75				153.4	54	25		Male												111	75					81064
Nsiinze	1	0	-9	7	121/71			0	178.1	68	42		Male												121	71					33223
Nsiinze	1	1	1	7.1	109/78			0	152.8	38	45		Female												109	78					33593
Bugamba	2	0	-9	3.8	121/64			0	154	50	35	2013-07-08	Female												121	64					16684
Bugamba	1	0	-9		130/84			0	154.2	64	58		Female	3	1				161/095	302	300			0	130	84					16710
Kadama	0	0	-9	5.4	116/54			0	160	49	66		Female												116	54					64158
Nyatoto	1	0	-9		99/56				157.2	61	23		Female												99	56					66026
Kiyeyi	1	0	-9	6.4	138/82			0	152	44	30		Female												138	82					59027
Kitwe	1	0	-9	6.7	114/83			0	148	52	21		Female												114	83					20150
Merikit	1	0	-9	5.9	136/79			0	156.5	44	43	2014-07-21	Female												136	79					54016
Kazo	2	0	-9	17.1	100/64			0	160	42	63	2014-05-06	Male	2		2	2	2	104/064	304			305	0	100	64					28448
Kazo	1	0	-9	5.3	133/63			0	175	60	24		Male												133	63					25738
Kazo	0	0	-9	4.5	110/68			0	165	51	54		Male												110	68					27734
Magunga	3	0	-9		139/75				168.8	103	60		Male	1		1	1	1						-1	139	75					78333
Rwashamire	1	0	-9	5	126/85			0	151	57	32		Female												126	85					7563
Bware	1	0	-9		140/58				166	51	70		Male												140	58					85098
Kadama	1	0	-9	7.2	138/63			0	160.5	64	46		Male												138	63					64147
Kiyeyi	1	0	-9	6.3	128/73			0	162.6	52	23		Male												128	73					58621
Nyatoto	2	0	-9		99/66				162	57	40	2013-10-15	Female												99	66					66028
Kiyunga	3	0	-9	7.4	107/67			0	162	50	34		Female												107	67					40598
Nyatoto	1	0	-9		124/72				164.3	63	29		Female												124	72					66698
Kazo	1	-9	-9	-9	138/80			0	158	55	18		Male												138	80					26165
Kisegi	1	0	-9		102/57				174.6	66	34	2014-02-11	Female												102	57					75035
Sibuoche	7	0	-9		120/67				160	58	42		Male												120	67					94497
Nyatoto	1	0	-9		133/52				164.7	60.1	36	2013-09-26	Male												133	52					66030
Muyembe	1	0	-9	4.7	139/75			0	167.7	59	28		Male												139	75					49817
Kamuge	1	1	1	10.4					159	80	67	2014-02-12	Male	3		2	2	2	146/89	300	302	304		0							45303
Kiyeyi	3	0	-9	4.6	119/76			0	178.1	80	48		Female												119	76					56480
Othoro	1	0	-9		106/70				163.5	54	26	2014-05-14	Female												106	70					89961
Kadama	3	0	-9	4.3	125/75			0	171.2	57	62		Male												125	75					64134
Tom Mboya	1	0	-9		123/64				154	49	33	2014-03-04	Male												123	64					80811
Kiyeyi	1	1	0	6.7	120/79			0	165	50	28		Male												120	79					56659
Kitwe	3	0	-9	4.8	108/63			0	146.5	43	24		Female												108	63					21324
Rwashamire	0	0	-9	6.2	127/86			0	167.2	63	68		Female												127	86					6313
Bware	0	0	-9		126/73				150.8	52	23		Female												126	73					84582
Nyamrisra	1	0	-9		118/72				168.5	56	18		Male												118	72					68132
Kadama	3	0	-9	5.4					152.7	54	18		Female																		64129
Rubaare	1	0	-9	5.4	132/79			0	147.5	44	25		Female												132	79					23402
Kiyunga	1	0	-9	5.2	119/79			0	153	45	27		Female												119	79					39714
Kadama	1	0	-9	6.2	110/65			0	160	55	22		Female												110	65					64126
Kadama	0	0	-9	5.8	137/86			0	173.7	60	43	2014-07-09	Male												137	86					64125
Nsiika	1	0	-9	5.2	100/64			0	158.5	46	57		Female												100	64					12030
Othoro	1	0	-9		108/43				180.1	66	25		Male												108	43					90046
Othoro	1	0	-9		134/80				183.5	69	21		Male												134	80					90003
Ongo	1	0	-9		121/75				163.7	57	28		Female												121	75					88757
Merikit	0	0	-9	4.9	121/74			0	158	43	54		Female												121	74					52352
Ruhoko	1	0	-9	20	123/73			0	154	40	20	2014-03-11	Male	3		2	2	2	130/090	304				0	123	73					8616
Kadama	7	0	-9	8.2	134/87			0	181.8	89	40		Male												134	87					64117
Kiyeyi	3	0	-9	4.8	128/83			0	161.4	55	25		Female												128	83					57409
Sibuoche	1	0	-9		139/71				172.5	67	18		Male												139	71					94443
Rwashamire	3	0	-9	3.8	133/77			0	168	52	18		Male												133	77					8371
Nyamrisra	2	0	-9		137/70				165.7	59	26		Female												137	70					69068
Merikit	1	1	0	5.4	128/87			0	165	52	19		Male												128	87					52479
Othoro	1	0	-9		127/83				164	62	29		Female												127	83					90592
Nsiika	1	0	-9	5.7	129/66			0	162.5	54	22		Male												129	66					14290
Kadama	1	0	-9	5.6	135/75			0	175.7	84	18		Male												135	75					64109
Rwashamire	2	0	-9	4.4	115/73			0	148	50	21		Female												115	73					8418
Nyatoto	2	0	-9		119/72				157	57	44		Female												119	72					66036
Magunga	7	0	-9		107/52				161.4	50	51		Female												107	52					79572
Muyembe	1	0	-9	4.2	116/74			0	159	51	30		Female												116	74					51919
Bugamba	1	0	-9	5.9	136/85			0	172.5	78	53		Male												136	85					19079
Sibuoche	2	0	-9		125/65				160.5	65	24		Female												125	65					92981
Bware	1	0	-9		137/74				156.5	47	18		Female												137	74					83983
Nyamuyanja	1	0		4.2	120/63			0	156	66	21		Female												120	63					29258
Nyatoto	1	0	-9		122/64				171.9	59	63		Male												122	64					66039
Kadama	1	0	-9	5.2	117/66			0	161	54	44		Male												117	66					64099
Kameke	2	0	-9	4.5	125/86			0	178	55	24		Male												125	86					61308
Bugamba	7	0	-9	5.3	114/67			0	170	53	23		Male												114	67					16786
Nyamrisra	1	0	-9		124/68				162.3	51	27	2013-10-07	Female												124	68					68977
Kazo	0	0	-9	9.7	132/73			0	158	48	41	2014-06-03	Male												132	73					28472
Kiyunga	1	0	-9	4.7	105/66				156.1	62	25		Female												105	66					40081
Rugazi	2	0	-9	3.7	94/51			0	165	53	21		Male												94	51					881
Kisegi	2	0	-9		122/75				168.6	70	41		Male												122	75					75053
Nyamrisra	3	0	-9		123/64				155.5	59	40	2013-11-04	Female												123	64					67915
Nyatoto	3	0	-9		114/67				162	65	18		Female												114	67					66043
Rubaare	1	0	-9	5.8	130/71			0	173	64	33		Male												130	71					24823
Bware	1	0	-9		100/54				168.5	50.5	40		Male												100	54					85180
Bugono	0	0	-9	3.9	118/67			0	153.5	46	80		Female												118	67					47304
Merikit	1	0	-9		109/66			0	165.1	46	54	2014-10-06	Female	2		2	2	2						0	109	66					53836
Kadama	3	0	-9	4.3	122/77			0	162.5	57	23		Female												122	77					64086
Kitwe	0	0	-9	6.1					88	15.5	55		Female																		21338
Othoro	1	0	-9		128/66				170.9	51	80		Male												128	66					90417
Nyatoto	1	0	-9		128/69				161	59	53		Female												128	69					66047
Kadama	0	0	-9	7.6	116/80			0	152.1	50	40		Female												116	80					64795
Kazo	0	0	-9	7.9	135/85			0	169	55	46		Male												135	85					28434
Kiyunga	1	0	-9	6.5	114/72			0	162.5	58	28		Female												114	72					41230
Kadama	1	0	-9	5.1	122/82			0	161.5	50	43		Male												122	82					64079
Kadama	0	0	-9						132.1	26	65		Female																		64078
Nyatoto	6	0	-9		118/65				156.3	48	20		Female												118	65					66051
Nankoma	0	0	-9		114/78			0	163.1	78	51	2013-11-20	Female												114	78					38224
Merikit	1	0	-9	7.3	136/80			0	154.3	57	56		Female												136	80					55683
Kadama	0	0	-9	12.5	123/78			0	165	66	37	2014-08-15	Female		1	2	2	2	114/98					1	123	78					64076
Sibuoche	1	0	-9		124/75				167.7	61	20		Male												124	75					92882
Ogongo	2	0	-9		118/71				173	66	67	2013-10-30	Male												118	71					73224
Rugazi	3	0	-9	4.8	113/82			0	159	57	18		Female												113	82					1899
Nankoma	4	0	-9	5.2	138/76			0	157.5	56	54		Female												138	76					38138
Kadama	1	0	-9	5.9	137/79			0	165	55	44		Male												137	79					65461
Ruhoko	0	0	-9	6.3	122/71			0	154	45	41		Female												122	71					11039
Nyamuyanja	3	0		4.5	130/80			0	157	50	33		Male												130	80					30912
Kiyeyi	1	0	-9	4.4	123/74			0	154	40	35		Female												123	74					57624
Kameke	2	0	-9	5	120/65			0	160.2	62	23	2014-07-03	Female												120	65					60235
Merikit	1	0	-9		136/74			0	171.4	64	65		Male	2		1	1	1						0	136	74					53308
Bugamba	1	0	-9		123/78			0	158.6	46	25		Female	2		2	2	2		308				0	123	78					17316
Nankoma	0	0	-9	15							68		Female	2		1	1	1	117/77	304	305			0							35479
Rubaare	2	0	-9	5.7	93/62			0	153	40	38		Female												93	62					23483
Kiyunga	1	0	-9	4.4	107/71			0	158.2	63	58		Female												107	71					40191
Kazo	1	0	-9	5.7	107/61			0	154	48	39		Female												107	61					26965
Sibuoche	1	0	-9		129/83				151.6	46	27		Female												129	83					92845
Sibuoche	2	0	-9		111/58				160.5	55	28		Female												111	58					93642
Kisegi	3	0	-9		125/58				178.3	60	23		Male												125	58					76017
Kiyeyi	0	0	-9	5.4							25		Female																		56228
Ruhoko	3	0	-9	3.6	114/72			0	160	60	37		Male												114	72					9621
Magunga	0	0	-9		70/42				161.2	49	80		Female												70	42					79513
Nyamuyanja	4	0		6.1	126/63			0	167	56	34		Male												126	63					30064
Kiyeyi	1	0	-9	5.4	118/78			0	182.8	58	45		Male												118	78					59158
Kiyunga	1	0	-9	4.7	131/81			0	146.1	54	35		Female												131	81					40123
Kisegi	1	0	-9		099/51				157.1	54	53		Female												99	51					76595
Kazo	0	0	-9	4.3	137/88			0	147	47	53		Female												137	88					27139
Tom Mboya	1	0	-9		105/61				150	48	32		Female												105	61					81234
Nsiika	7	0	-9	6.3	124/95				177	81	34		Female												124	95					12242
Kiyunga	1	0	-9	9.4	138/75			0	165	62	80		Male												138	75					41757
Kadama	0	0	-9	5.5	112/79			0	154	50	36		Female												112	79					64050
Kitwe	1	0	-9	7.6	123/73			0	169.8	54	67		Male												123	73					22193
Kiyunga	3	0	-9	7.5	117/78			0	162.8	64	44		Female												117	78					41609
Kadama	1	0	-9	5.6	106/74			0	158.7	51	30		Male												106	74					63723
Nyamuyanja	1	0		7.2	130/75			0	152	55	23	2014-06-05	Female												130	75					29861
Ruhoko	2	0	-9	5.8	109/59			0	166	60	34		Male												109	59					10352
Othoro	1	0	-9		123/80				162.8	56	28		Female												123	80					90398
Rugazi	1	0	-9	5.3	121/61			0	176.3	52	27		Male												121	61					2828
Kitwe	1	0	-9								24	2013-11-05	Male	1	1				123/091					1							20312
Kisegi	1	0	-9		120/60				169.4	60	35		Female												120	60					77337
Nyamrisra	2	0	-9		102/59				159.3	63	21		Female												102	59					69407
Kadama	1	0	-9	7.3	125/74			0	172.5	61	40		Male												125	74					64039
Kadama	0	0	-9	6.1	130/75			0	152.3	60	53		Female												130	75					64037
Nyatoto	1	0	-9		120/47				172.4	70	27		Male												120	47					66070
Bware	2	0	-9		110/58				165.5	54	23		Female												110	58					84113
Kadama	1	0	-9		116/58			0	159	54	20		Female		1	9	9	9	113/65					1	116	58					64036
Kadama	1	0	-9	5.9	116/58			0	159	54	20		Female		1	9	9	9	139/77					1	116	58					64036
Kazo	1	0	-9	7.1	112/62			0	171.7	60	25		Male												112	62					26168
Ogongo	2	0	-9		116/67				161	50	34	2013-11-19	Female												116	67					74095
Kitare	2	0	-9								36	2013-12-09	Female																		70528
Rugazi	4	0	-9	5.7	120/69			0	171	78	29		Female												120	69					1932
Kadama	1	0	-9	4.1	122/66			0	166.2	70	28		Male												122	66					64032
Magunga	2	0	-9		111/65				173	62	21		Male												111	65					79002
Nyatoto	1	0	-9		107/59				170	60	69		Male												107	59					66073
Kadama	1	0	-9	5	126/76			0	165	78	34		Female												126	76					64029
Nyamuyanja	1	0		8.3							33	2014-05-22	Female																		29314
Muyembe	1	0	-9	6.3	139/80			0	156.6	54	56		Female												139	80					49153
Kadama	1	0	-9	7.6	133/74			0	164	56	26		Female												133	74					65387
Bware	2	0	-9		92/58				163.4	44	30		Female												92	58					84955
Kadama	1	0	-9	4.8	120/69			0	155.7	56	27		Female												120	69					63347
Kamuge	1	0	-9	4.9	130/86			0	166.4	62	21		Male												130	86					43379
Kiyeyi	1	0	-9	5.2	106/78			0	160.1	40	29		Female												106	78					58565
Bugono	4	1	0	4.9	109/65			0	163	55	32		Male												109	65					47792
Mitooma	0	0	-9						96	16	54	2013-09-12	Female	3		1	1	1						0							3211
Sibuoche	1	0	-9		128/70				174	60	52	2014-07-07	Female												128	70					93589
Ruhoko	1	0	-9	5.9	118/65			0	149	45	20		Female												118	65					9521
Bugamba	0	0	-9	7.7	139/80			0	141.8	33	70		Female												139	80					18820
Muyembe	3	0	-9	3.9	136/75			0	158.1	50	30		Male												136	75					51128
Kazo	2	0	-9	5.2					138	34	20		Female																		25874
Kadama	1	0	-9	6.2	132/84			0	151.3	56	64		Female		1				179/99	302	300			0	132	84					64020
Kiyeyi	1	0	-9	5.1	104/65			0	155.1	47	43		Female												104	65					56919
Kadama	0	0	-9	7.3	106/63			0	153	48	37		Female												106	63					64535
Kitwe	8	0	-9	7.3	133/69			0	166	59	35		Male												133	69					19556
Othoro	1	0	-9		113/59				174	53	18		Male												113	59					89478
Ruhoko	2	0	-9	4.8	128/73			0	154	51	35		Female												128	73					10330
Kadama	1	0	-9	4.2	113/68			0	152	42	18		Female												113	68					65422
Kazo	2	0	-9	5.1	127/75			0	155.6	50	19		Female												127	75					27854
Ruhoko	7	0	-9	6.9	111/49			0	153	49	31		Female												111	49					9273
Kadama	1	0	-9	5.9	139/70			0	161.7	52	22		Female												139	70					64011
Ruhoko	1	0	-9	6.3	122/75			0	166	55	36	2014-03-05	Female												122	75					9950
Sena	3	0	-9		150/64				170.5	65	26		Male												150	64					83395
Kadama	1	0	-9	5.4	117/68			0	159	55	20		Female												117	68					64008
Bugamba	0	0	-9		134/83			0	150.5	43	65		Female	1		1	1	1						0	134	83					15552
Nankoma	4	0	-9	6.3	122/77			0	172.8	62	33		Male												122	77					37118
Muyembe	3	0	-9	4.7	132/70			0	174	64	27		Male												132	70					52218
Ongo	2	0	-9		115/69				161.1	59	30		Female												115	69					86527
Merikit	1	0	-9	7.1							44	2014-06-16	Female																		56007
Kadama	1	0	-9		126/63			0	157.2	72	72		Male		1	2	2	2	110/63	304				0	126	63					63025
Kitwe	0	0	-9	5.9	126/64			0	153	43	46		Female												126	64					19808
Muyembe	1	0	-9	5.7	106/70			0	166.8	63	35		Female												106	70					50886
Kiyunga	1	0	-9	7.7	126/64			0	170.3	93	39		Male												126	64					39121
Kiyunga	1	0	-9	4.7	116/79			0	173.6	71	45		Male												116	79					40277
Kadama	0	0	-9	6.6	122/78			0	166.5	70	48		Male												122	78					64002
Kadama	1	0	-9	7.1	136/56			0	168.2	56	28		Male												136	56					63144
Sibuoche	1	0	-9		120/70				181.2	52	62	2014-06-24	Male												120	70					93964
Kadama	1	0	-9	5.2	123/79			0	157.4	49	28		Female												123	79					63999
Othoro	0	0	-9								76		Female																		90038
Rugazi	7	0	-9	4.3	119/81			0	177	53	33		Male												119	81					2019
Nyamuyanja	3	0		5.3	127/76			0	153.6	55	27		Female												127	76					29807
Kadama	1	0	-9	5.4	114/67			0	159	41	31		Female												114	67					63995
Kadama	2	0	-9	4.6	121/78			0	163.2	57	23		Male												121	78					63993
Tom Mboya	7	0	-9		127/49				172.1	66	21		Male												127	49					80651
Bugamba	2	0	-9	6	131/63			0	163.8	46	19		Male												131	63					18067
Tom Mboya	2	0	-9		132/67				176.6	74	38		Male												132	67					81164
Kadama	2	0	-9	4.2	123/70			0	162.2	46	28		Female												123	70					63989
Kamuge	3	0	-9	5.9	121/74			0	161.7	64	20		Female												121	74					42096
Nyatoto	6	0	-9		126/69				178.8	79	33		Male												126	69					67481
Kadama	0	0	-9	5.4	133/58			0	159.5	50	54		Female												133	58					63986
Kisegi	1	0	-9		128/72				165.8	57	38	2014-03-20	Female												128	72					75699
Muyembe	1	0	-9	5.6	126/73			0	156.1	52	24		Female												126	73					51295
Sibuoche	1	0	-9		127/69				163	60	26	2014-06-23	Female												127	69					92361
Nyatoto	6	0	-9		123/65				163.5	61	19		Male												123	65					66096
Bugamba	0	0	-9		139/78				158.5	44	70		Female	1	1				143/086					1	139	78					18673
Mitooma	2	0	-9	13.1	114/70			0	151.5	46	20	2013-08-23	Female	2		2	2	2	104/074	304	305			0	114	70					5382
Mitooma	1	0	-9	5.6	129/81			0	169.3	64	29		Female												129	81					5163
Ruhoko	3	0	-9	5.2	138/68			0	164	56	21		Male												138	68					8744
Bugono	4	1	0	4.8	116/60			0	170.8	49	23		Male												116	60					47047
Nyatoto	1	0	-9		121/75				164	65	34		Female												121	75					66098
Kadama	1	0	-9	5.8	102/71			0	151.5	49	28		Female												102	71					63975
Kadama	1	0	-9	6.2	110/69			0	153.5	51	18		Female												110	69					63310
Ruhoko	4	0	-9	5.6	127/75			0	172	63	25		Male												127	75					10546
Othoro	6	0	-9		131/78				178.3	63	22		Male												131	78					90595
Kazo	3	0	-9	4.6	108/75			0	163.2	57	19		Female												108	75					27817
Bware	1	0	-9		115/74				159.6	63	50		Female												115	74					85083
Ongo	1	0	-9		124/65				161.5	45	21		Female												124	65					87349
Kameke	1	0	-9	7.5	128/80			0	156.7	40	23		Female												128	80					60766
Kamuge	1	0	-9		122/66			0	170.4	55	27		Male												122	66					42769
Nsiika	1	0	-9	5.5	133/59			0	161.5	57	22		Male												133	59					15253
Muyembe	1	0	-9	6.4	138/71			0	172.2	60	42		Male												138	71					49081
Kadama	1	0	-9	5.3	116/77			0	157.2	53	21		Female												116	77					63965
Ongo	2	0	-9		111/75				169	54	56		Male												111	75					86627
Kiyeyi	2	0	-9	4.8	124/78			0	157.4	49	20		Female												124	78					58380
Kiyunga	4	0	-9	6.7	129/81			0	180	70	46		Male												129	81					41204
Kitare	1	0	-9		122/61				155.2	60	24		Female												122	61					70578
Sibuoche	1	1	1		115/70				163.5	61	62		Female												115	70					93275
Kazo	1	1	1	6.6	116/83			0	153	69	51		Female	3		2	2	2	135/088	308			300	0	116	83					28889
Ongo	6	0	-9		136/62				172	72	24		Male												136	62					87236
Ogongo	1	0	-9		101/61				167.5	52	59	2013-11-28	Male												101	61					72511
Nsiinze	2	0	-9	6.1							20		Female																		35035
Muyembe	1	0	-9	4.2	123/89			0	158	54	24		Male												123	89					48688
Nankoma	0	0	-9	4.8	102/60			0	165.2	58	50		Male												102	60					38044
Kazo	1	0	-9	5.1	134/83			0	160.3	54	25		Male												134	83					26071
Ongo	2	0	-9		130/68				173.5	64	25		Female												130	68					87951
Nankoma	1	0	-9		126/80			0	158.4	73	43	2013-11-05	Female	2		1	1	1						0	126	80					35365
Nyatoto	1	1	0		96/57				156.6	50	29	2013-10-08	Female												96	57					66107
Muyembe	1	0	-9	6	131/74			0	158.3	57	34		Female												131	74					48912
Bugamba	1	0	-9	3.4	133/83			0	157.2	49.5	21		Male	1	1				128/079					1	133	83					17184
Nyamrisra	6	0	-9		139/58				164.2	57	65		Male												139	58					69042
Rwashamire	-7	0	-9	6.2	111/63			0	164.8	51	28		Male												111	63					8413
Merikit	1	0	-9	4.6	108/645			0	167	41	25		Male													645					52430
Kazo	1	0	-9	5.9	120/83			0	154	38	19		Male												120	83					28553
Kiyunga	1	0	-9	4.8	118/78				157.1	51	61		Male												118	78					38875
Sibuoche	0	0	-9		118/67				165	48	36		Female												118	67					91943
Ruhoko	1	0	-9	5.1	106/77			0	150	66	34	2014-02-27	Female												106	77					8612
Nankoma	1	0	-9	5.6	103/74			0	167	59	40		Male												103	74					38144
Kiyeyi	0	0	-9	7.6	133/63			0	146	37	79		Female												133	63					58846
Ruhoko	7	0	-9	4.4	134/88			0	168	66	42		Male												134	88					10662
Nsiika	0	0	-9	10.6	123/62			0	157.5	43	74		Female												123	62					12378
Ruhoko	2	0	-9	4.6	136/71			0	171	54.5	23		Male												136	71					8845
Kazo	4	0	-9	5.7	131/87			0	181.4	84	39	2014-06-19	Male												131	87					28896
Kitare	1	0	-9		106/59				166.5	50	59	2013-12-13	Female												106	59					70428
Kiyunga	1	0	-9	8.2	131/87			0	163	88	38		Female												131	87					38788
Bugamba	2	0	-9	6.1	135/89			0	155.2	54	21		Female												135	89					17278
Merikit	2	0	-9	4.6	132/87			0	179.2	61	40		Male												132	87					52812
Kadama	0	0	-9	5.9	124/84			0	165.7	65	29		Female												124	84					63930
Kitare	2	0	-9		118/65				175	64	29	2013-12-16	Female												118	65					71790
Bugamba	3	0	-9	5.1	126/54				176.1	68.5	21		Male												126	54					17655
Kadama	2	0	-9	6	134/77			0	158.5	50	74		Male												134	77					65325
Kadama	0	0	-9	4.7	113/88			0	157.4	60	20		Female												113	88					63921
Kazo	0	0	-9	7	126/59			0	152	49	62		Female												126	59					25910
Kisegi	1	0	-9		121/70				157.6	50	30		Female												121	70					76323
Ongo	1	0	-9		131/69				157.1	60	64		Female												131	69					87320
Rwashamire	2	0	-9	4.4	127/71			0	166	48	54		Male												127	71					6715
Tom Mboya	1	0	-9		107/57				161.3	49	54		Female												107	57					81731
Muyembe	3	0	-9	6.7	98/73			0	154.6	54	26		Female												98	73					49220
Nankoma	1	0	-9	5.1	124/78			0	155.5	52	51		Female												124	78					36190
Ruhoko	0	0	-9		138/74			0	150	53	64		Female	1		2	2	2						0	138	74					11320
Kadama	7	0	-9	8.8	128/70			0	160.4	58	25		Male												128	70					63917
Kadama	0	0	-9	5.4	125/71			0	152.7	61	45		Female												125	71					63916
Merikit	2	0	-9	4.7	123/74			0	174.1	55	28		Male												123	74					54832
Rwashamire	0	0	-9	7	130/86			0	151	46	42		Female												130	86					7640
Nyatoto	2	0	-9		133/82				185.8	72	24		Male												133	82					66118
Nankoma	1	0	-9	5.9	105/67			0	172.4	73	21		Male												105	67					37411
Rwashamire	2	0	-9	4.6	126/80			0	161	57	19		Female												126	80					7742
Bugamba	1	0	-9	4.9	133/88			0	159	42	45		Female												133	88					17512
Ongo	1	0	-9		116/64				158.4	53	19		Female												116	64					87987
Merikit	1	0	-9	6.4	115/74			0	162.3	66	33		Female												115	74					52322
Kiyeyi	1	0	-9	4.8	113/63			0	157.8	45	20		Female												113	63					59317
Bugamba	1	0	-9	3.5	130/80			0	166.8	46	40		Male												130	80					16142
Kiyunga	0	0	-9	6.3	117/70			0	148.4	49	46		Female												117	70					40139
Kamuge	1	0	-9	6	123/74			0	160	58	19		Male												123	74					45115
Kadama	1	0	-9	6.6	135/87			0	161.7	50	42		Male												135	87					63903
Rubaare	1	0	-9	4.2	134/76			0	165.2	55	21		Male												134	76					24086
Nankoma	2	0	-9								58		Male	1		1	1	1	138/88	300				0							36065
Kadama	2	0	-9	5.5	138/72			0	163	65	36		Male												138	72					63900
Kadama	3	0	-9	6.7					162.9	60	20		Female																		64254
Kadama	1	0	-9	5	134/89			0	159.6	65	26		Female												134	89					63898
Nankoma	2	0	-9	8.6	125/75			0	159	64	45		Female												125	75					37238
Nankoma	0	0	-9	5.3	126/81			0	150	45	50		Female												126	81					35451
Rubaare	3	0	-9	6.1	113/76			0	154	40	22		Female												113	76					24769
Kiyunga	3	0	-9		120/82			0	151.6	56	24		Female												120	82					38967
Nankoma	0	0	-9	4.9	101/66			0	167.8	50	31		Female												101	66					36380
Muyembe	7	0	-9	9.8	130/75			0	169.2	68	53		Male												130	75					49384
Kadama	1	0	-9	4.5	122/63			0	169.5	56	20		Male												122	63					63205
Mitooma	1	0	-9	4.6	135/81			0	163	46	29		Male												135	81					3503
Kazo	0	0	-9	4.9	108/70			0	166	64	25		Female												108	70					28513
Nyamrisra	1	0	-9		127/79				153	75	38		Female												127	79					68047
Rugazi	1	0	-9	5.6	137/63			0	174.5	58	18		Male												137	63					159
Muyembe	0	0	-9	8.3	102/82			0	146.7	42	80	2014-05-07	Female	3		2	2	2	124/67	308	304	300		0	102	82					49158
Kitare	2	0	-9		119/69				172.4	69	27		Female												119	69					70288
Kazo	1	0	-9	4.6	117/72			0	160	45	44		Male												117	72					27918
Nsiinze	3	0	-9	6.5	124/74			0	171.5	69	35		Male												124	74					33086
Nyatoto	1	1	0		127/62				146.5	42	51		Female												127	62					66137
Nyamuyanja	1	0		7.4	111/66			0	161	52	43		Female												111	66					29525
Rwashamire	2	0	-9	6	118/67			0	164.5	48	18		Male												118	67					7643
Kitare	2	0	-9		110/61				179.3	69	25		Male												110	61					71846
Ogongo	2	0	-9		137/58				164	59	21		Male												137	58					72375
Ruhoko	2	0	-9	6.8	135/70			0	175	54	40		Male												135	70					11127
Othoro	1	0	-9		117/56				156	47	20		Female												117	56					90921
Bugamba	2	0	-9	6	112/73			0	154.2	39	44		Female												112	73					17208
Muyembe	1	0	-9	4.9	132/58			0	174.7	53	48		Male												132	58					51379
Mitooma	1	0	-9	3.9	103/60			0	144.5	44	22		Female												103	60					4765
Mitooma	0	0	-9	6.8	130/84			0	145	50	46	2013-09-02	Female												130	84					4583
Nyatoto	2	0	-9		110/57				154.2	50	23		Female												110	57					67699
Kazo	2	0	-9	5.1	110/74			0	159	55	27	2014-06-12	Female												110	74					27961
Nyamrisra	2	0	-9		115/66				172.5	60	24		Male												115	66					68647
Merikit	1	0	-9	4.6	118/66			0	164.2	54	18		Male												118	66					53232
Kadama	1	0	-9	7.9	130/86			0	161.1	50	34		Female												130	86					63868
Nankoma	4	0	-9	5.5	126/88			0	175.7	55	20		Male												126	88					37796
Kadama	1	0	-9	5.6	137/82			0	172.7	60	21		Male												137	82					63866
Kiyeyi	1	0	-9	4.7	115/66			0	164.8	60	27		Female												115	66					56709
Mitooma	3	0	-9	4.8	118/66			0	153	48	19		Female												118	66					4989
Nsiika	1	0	-9	6.8	125/75			0	154.8	52	28		Female												125	75					13401
Tom Mboya	2	1	1		125/82				167.9	90	49		Female												125	82					81504
Nyamuyanja	2	0		5.7	134/80			0	171	55	53		Male												134	80					30727
Muyembe	0	0	-9	5.1	119/75			0	164.5	48	39		Male												119	75					49750
Rwashamire	0	0	-9	6.8	121/75			0	167	47	68		Female												121	75					6673
Rubaare	2	0	-9	5.1	119/67			0	170	54	49		Male												119	67					24734
Nsiika	1	0	-9	5.5	136/72			0	159.4	55	24		Male												136	72					13596
Merikit	3	0	-9		111/61			0	174.4	49	65		Male	1		2	2	2	128/82					1	111	61					54629
Nsiika	2	0	-9	5.9	122/67			0	160	55	19		Male												122	67					12553
Kadama	0	1	1	6.4	133/76			0	157	61	63		Female												133	76					63854
Sibuoche	1	0	-9		109/66				163	55	62		Female												109	66					94321
Kisegi	6	0	-9		118/75				177.6	65	62	2014-04-04	Male												118	75					77002
Kisegi	3	0	-9		131/83				193	73	51	2014-02-17	Male												131	83					76673
Rubaare	1	0	-9	4.4	130/67			0	150	54	19		Female												130	67					25043
Muyembe	1	0	-9	4.4	174/89			0	147	43	60		Female												174	89					49095
Kisegi	3	0	-9		121/71				157.8	58	21		Female												121	71					76825
Sena	2	0	-9		128/74				175	66	34		Male												128	74					83658
Magunga	6	0	-9		110/55				170	61	18		Male												110	55					78435
Nyatoto	3	0	-9		126/73				169.3	56	36		Male												126	73					66262
Kamuge	2	0	-9	6.2	134/70			0	171.1	81	61	2014-02-05	Male	3		1	1	1	131/77	300	304			0	134	70					43591
Mitooma	1	0	-9	4.3	130/82			0	164	52	34		Female												130	82					3064
Kiyunga	3	0	-9	4.4	115/72			0	175.7	75	29		Male												115	72					40387
Kitare	1	0	-9		113/69				157	57	24	2014-01-15	Female												113	69					70972
Kadama	3	0	-9	5.9	110/75			0	151	56	27		Female												110	75					63839
Nyatoto	3	0	-9		128/56				165.5	60.5	21		Male												128	56					66151
Kiyeyi	0	0	-9	8.6	102/57			0	155.6	44	64		Female												102	57					56588
Bugamba	4	0	-9	5.7	135/81			0	157	51	23		Female												135	81					16410
Rugazi	0	0	-9	5.4	136/79			0	168.3	70.5	33		Male												136	79					646
Kitare	1	0	-9		105/63				164.1	50	35	2013-12-06	Female												105	63					71357
Rwashamire	1	0	-9	6.9	127/87			0	150	40	38		Female												127	87					8090
Kamuge	1	0	-9	4.2	108/62			0	167.5	50	18		Male												108	62					43406
Muyembe	0	0	-9	8.2	118/74			0	163.1	50	42		Female												118	74					49118
Ruhoko	3	0	-9	5.6	127/69			0	167	48	20		Female												127	69					9047
Kadama	1	0	-9	6.2	135/71			0	155.2	51	23		Female												135	71					63829
Rugazi	0	0	-9	4.4	129/84			0	152.5	42	44	2013-08-07	Male												129	84					2547
Bugamba	0	0	-9	5.5	130/71				160.2	46	27		Female												130	71					18858
Merikit	1	0	-9	4.9	104/76				162	48	31		Female												104	76					52676
Nyatoto	2	0	-9		115/66				171	78	57	2013-10-02	Male												115	66					66687
Bware	1	0	-9		136/61				169.5	55	32		Male												136	61					84867
Kadama	1	0	-9	4.6	125/89			0	152.4	55	24		Female												125	89					63820
Kadama	3	0	-9	5.3	105/69			0	156	53	19		Male												105	69					63823
Nsiika	1	0	-9	7.7	103/68			0	180.2	79	39	2013-06-26	Female												103	68					14829
Kameke	1	0	-9	5.6	109/62			0	159	61	42		Female												109	62					61821
Tom Mboya	2	0	-9		114/61				168.6	48	48	2014-02-24	Female												114	61					80529
Kadama	3	0	-9	4.7	121/78			0	161	49	22		Female												121	78					63817
Kadama	6	0	-9	6.4	125/81			0	158.5	46	20		Female												125	81					63816
Kiyunga	1	0	-9	5.9							35		Female																		41058
Muyembe	1	0	-9	6.5	137/76			0	159.5	67	59		Male												137	76					49737
Othoro	1	0	-9		114/63				159.3	63.5	29		Female												114	63					89917
Kadama	0	0	-9	4.5	85/49			0	145.2	34	84		Female												85	49					63812
Muyembe	9	0	-9	4.4	137/81			0	171	55	27		Male												137	81					51174
Magunga	8	0	-9		134/77				181	66	39		Male												134	77					78562
Ruhoko	4	0	-9	5.8	129/73			0	154	63	45		Female												129	73					11173
Bugono	1	0	-9	5.1	107/62			0	154.8	44	27		Female												107	62					45702
Kitare	3	0	-9		123/75				161.5	59	23		Female												123	75					70153
Kitwe	1	0	-9	6	123/81			0	162.2	55	35		Female												123	81					20449
Kadama	1	0	-9	4.1	125/77			0	166.2	55	40		Male												125	77					63805
Ogongo	9	1	0		138/65				173.5	84	77		Male												138	65					72866
Nyatoto	8	0	-9		119/50				171.4	61	24		Male												119	50					66161
Ongo	1	0	-9		098/61				158	43	45		Female												98	61					88680
Nyatoto	1	0	-9		117/66				162	55	45		Female												117	66					66162
Kiyunga	2	0	-9	3.1	126/79				167.3		37		Male												126	79					38776
Kadama	1	0	-9	5.3	106/71			0	152.5	51	27		Female												106	71					62879
Kisegi	2	0	-9		137/73				170.4	67.5	31	2014-02-10	Male												137	73					76174
Kadama	0	0	-9	4.9							76		Female																		63796
Kameke	1	0	-9	5.1	117/84			0	161.6	67	28		Female												117	84					61489
Merikit	4	1	0								66	2014-07-17	Male	1		1	1	1	109/78	300	302			0							54367
Bugono	3	0	-9	5.7	122/66			0	156	54	32		Female												122	66					47616
Kiyunga	3	0	-9	4.6							18		Male																		40539
Rubaare	7	0	-9	4.1	136/84			0	160.5	77	27		Female												136	84					22936
Kisegi	2	0	-9		107/69				172	71	27		Female												107	69					76615
Merikit	1	0	-9	5.4							41		Female																		55492
Nsiinze	2	0	-9		136/70			0	175.2	79	18		Male												136	70					33807
Rugazi	3	0	-9	4.7	125/89			0	157.7	72	30	2013-07-31	Female												125	89					1704
Nsiinze	7	0	-9	5.2	123/74			0	156	54	49		Female												123	74					35230
Ogongo	2	0	-9		127/65				156	49	34		Female												127	65					74073
Nankoma	1	0	-9	4.8	112/70			0	144.9	55	50		Female												112	70					38482
Nyamrisra	2	0	-9		105/64				165	60	31	2013-10-08	Female												105	64					68274
Bugamba	1	0	-9	4.3	106/56			0	159.1	44	35		Female												106	56					15816
Kitwe	0	0	-9	4.3							40		Female																		20495
Mitooma	7	1	1		139/71			0	165.3	61	77		Male	1		2	2	2	119/077	300	302			0	139	71					6101
Bugono	0	0	-9	4.9	108/70			0	160	63	43		Female												108	70					47437
Bugono	0	0	-9	5.2	133/87			0	145.2	45	52		Female												133	87					47734
Nyatoto	1	1	0		135/70				149.1	45	80		Female												135	70					66171
Bugamba	1	0	-9	6.5	102/63			0	148	48	33		Female												102	63					17701
Kitare	6	0	-9		105/55				166.5	54	20		Male												105	55					69916
Kadama	0	0	-9	6	131/77			0	150.6	46	73		Female												131	77					63560
Sibuoche	2	0	-9		118/63				154	49	26		Female												118	63					94666
Kamuge	1	1	0	6.4	133/89			0	107.4	90	49		Female												133	89					45322
Muyembe	3	0	-9	5.7					151.5	41	18		Male																		50783
Nyamrisra	1	0	-9		111/57				153	65	27		Female												111	57					69567
Nsiinze	4	0	-9	5.2	138/88			0	162.2	102	30		Female												138	88					33943
Ongo	1	0	-9		102/62				160.6	57	25	2014-05-20	Female												102	62					87603
Kadama	1	0	-9	5.8							38		Female																		63777
Ogongo	1	0	-9		119/65				166.5	52	23		Female												119	65					73696
Ruhoko	2	0	-9	5.4	135/65			0	161	60	41		Female												135	65					9697
Nankoma	1	0	-9	6.8	116/79			0	166.8	75	38		Male												116	79					37249
Nyatoto	1	1	1		132/65				165.5	54	68		Female												132	65					66179
Rugazi	1	0	-9	5	90/54				172.3	45	77		Male												90	54					214
Rugazi	1	0	-9	5.2	101/57			0	157.5	50	20		Female												101	57					2562
Kadama	1	0	-9	4.8	116/74			0	146.2	55	20		Female												116	74					63769
Kadama	0	0	-9	4.2	134/80			0	150.5	70	36		Female												134	80					63770
Kadama	1	1	1	5.2	110/58			0	155.3	45	46		Male												110	58					63768
Ogongo	1	0	-9		124/70				162.9	40	45		Female												124	70					74306
Nsiika	0	0	-9	7.7	132/78			0	157	81	41		Female												132	78					12329
Kameke	1	0	-9	4.7	138/85			0	161.5	55	44		Female												138	85					59843
Ogongo	0	0	-9		138/67				151.6	55	64	2013-11-05	Female												138	67					74089
Rugazi	0	0	-9	5.9	101/67			0	171.2	44	46		Female												101	67					618
Merikit	3	0	-9	7	98/60			0	170	51	26		Male												98	60					55582
Nyamrisra	0	0	-9		99/42				156	40	63		Female												99	42					69645
Sena	0	0	-9		112/55				158	50	75		Female												112	55					83071
Kadama	3	0	-9	5.8	129/79			0	164	52	19		Male												129	79					63760
Kameke	1	0	-9	5.1	136/73			0	162.5	56	23		Male												136	73					61830
Kazo	0	0	-9	9.1	126/79			0	157	51	54		Female												126	79					27246
Mitooma	7	0	-9	5.7	126/85			0	150	41	18		Female	2		2	2	2	129/087	308				0	126	85					4518
Rwashamire	7	0	-9	4.3	124/77			0	155	45	28		Female												124	77					6394
Rwashamire	4	0	-9	5.1	128/62			0	154.2	73	30		Female												128	62					6668
Magunga	1	0	-9		88/48				156	49	18		Female												88	48					79726
Kiyeyi	1	0	-9	3.5							19		Female																		58632
Ogongo	2	0	-9		137/75				168	68	28		Male	1		2	2	2						0	137	75					72858
Muyembe	4	0	-9	4.6	114/75			0	168.1	62	45	2014-05-19	Male												114	75					52056
Muyembe	2	0	-9	5.4	126/66			0	166.4	60	46		Male												126	66					50202
Kitare	2	0	-9		102/52				167.5	47	33		Female												102	52					70843
Nyamrisra	2	0	-9		122/72				156.8	54	21	2013-12-20	Female												122	72					69771
Nyamuyanja	1	0		7	121/69			0	164.3	48	40	2014-07-24	Male												121	69					31979
Bugamba	0	0	-9	4.8	123/67			0	165.5	57	53		Female												123	67					15786
Kameke	1	0	-9	4.2	138/86			0	161.5	57	22		Female												138	86					59687
Nyatoto	1	0	-9						152.3	43	36		Female																		66191
Kadama	1	0	-9	4.8	119/74			0	168.8	78	36		Male												119	74					63750
Kadama	1	0	-9	6.7	111/73			0	165.8	50	27		Male												111	73					63749
Muyembe	0	0	-9	4.8	136/70			0	156	50	53		Female												136	70					52061
Kitare	1	0	-9		134/66				171	66	27		Male												134	66					72236
Mitooma	1	0	-9	5.4	118/78			0	158.5	65	22		Female												118	78					5291
Othoro	1	0	-9		128/53				177.5	66	18		Male												128	53					89197
Nsiinze	1	0	-9	7.2	117/78			0	163.5	90	31		Female												117	78					32512
Kiyunga	2	0	-9	4.7	112/72			0	154	75	28		Female												112	72					40382
Kitwe	0	0	-9	5.8	109/75			0	157.2	49.5	42		Female												109	75					20388
Bware	2	0	-9		115/66				162.2	54	24		Female												115	66					84525
Nyatoto	3	0	-9		103/54				172	59	20		Male												103	54					66194
Bugamba	2	0	-9	4.4	128/72			0	154	50	19		Female												128	72					17395
Kisegi	1	0	-9		134/80				180.5	68	37		Male												134	80					75962
Magunga	2	0	-9		134/89				182.5	67	48		Female												134	89					78112
Nyamuyanja	1	0		5.2	99/66			0	160.3	49	40		Female												99	66					30476
Nyatoto	1	1	0		115/59				167.7	70	46		Female												115	59					67544
Bugamba	0	0	-9	0	131/85			0	153.7	40	70		Female	1		2	2	2	117/074	302	300			0	131	85					18242
Nankoma	1	0	-9	4.1	128/71			0	165	60	33		Female												128	71					35516
Nyamuyanja	0	0		7.7	129/89			0	158.5	56	30		Female												129	89					32006
Merikit	1	0	-9	4.9	108/60			0	158.6	43	29		Male												108	60					55435
Nyatoto	1	0	-9		124/66				169.5	60	31		Male												124	66					65922
Kitare	1	0	-9		139/71				179.5	62	60		Male												139	71					70194
Kameke	1	0	-9	4.7	111/88			0	184	56	30		Male												111	88					61404
Kameke	0	0	-9	9.5	125/57				156.6	53	32		Male												125	57					61050
Ongo	2	0	-9		109/54				156	51	31		Female												109	54					87812
Kisegi	1	0	-9		98/60				170.5	60	61		Male												98	60					77405
Nsiika	1	0	-9	6	103/63			0	150.1	42	35		Female												103	63					14157
Kitwe	1	0	-9	10.1	104/66			0	161	62	45		Female												104	66					22183
Kazo	2	0	-9	4.8	114/75			0	158	48	32		Female												114	75					27584
Kitwe	1	0	-9	5.7	115/65			0	161	59	22		Male												115	65					20519
Sibuoche	0	0	-9		129/67				156.5	46	59		Female												129	67					91974
Ogongo	6	0	-9		137/65				174.2	66	38		Male												137	65					73071
Kamuge	1	0	-9	4.8	125/78			0	160	59	18		Female												125	78					43539
Bugamba	1	0	-9	6.7	114/68			0	165	47	42		Male												114	68					18738
Nsiinze	0	0	-9	8.1	98/55			0	166.3	44	35		Male												98	55					32739
Sena	2	0	-9		134/87				156.9	62	26		Female												134	87					82681
Bugamba	1	0	-9		138/65			0	178.5	65	38		Male	1										1	138	65					19278
Kitwe	1	0	-9	5.2	139/79			0	146	46	32		Female												139	79					19357
Kadama	1	0	-9	5.2	125/70			0	157.4	57	31		Female												125	70					63712
Kiyunga	1	0	-9	4.6	108/62			0	165	63	38		Female												108	62					40269
Nyamrisra	1	0	-9		110/58				163	68	31		Female												110	58					68770
Kazo	1	0	-9	4.3	122/70			0	156	69	27		Female												122	70					27615
Rugazi	2	0	-9	5.3							53	2013-09-23	Female																		1698
Kisegi	2	0	-9		140/75				181.3	64.5	27	2014-02-13	Male												140	75					76869
Bware	1	0	-9		118/67				159	53	26		Female												118	67					85503
Othoro	6	0	-9		123/76				176.6	62	48		Male												123	76					90241
Nyamuyanja	1	0		6	112/67			0	162	58	45		Female												112	67					30270
Nyamuyanja	1	0		4.2	136/80			0	154.5	60	22		Female												136	80					32059
Nankoma	1	0	-9	6.2	126/89			0	156.2	47	18		Female												126	89					38129
Ongo	2	0	-9		127/76				176.7	79	50		Male												127	76					87314
Kiyunga	3	0	-9	4.6	110/83			0	150.5	51	24		Female												110	83					38877
[truncated: 111,138 more rows]
